# Supplementary material for: Correction: What Is Required to End the AIDS Epidemic as a Public Health Threat by 2030? The Cost and Impact of the Fast-Track Approach
Source: PLoS One. 2016 Jun 21;11(6):e0158253. doi: 10.1371/journal.pone.0158253 (PMC4915719; doi:10.1371/journal.pone.0158253)
Supplement: S1 File — This file includes supplementary data. (XLSX) [file pone.0158253.s001.xlsx]

## Sheet: Progression rates
A. Annual rate of progression to next lower CD4 count category for adults by age and sex
Source: Stover J, Brown T, Marston M. Updates to the Spectrum/Estimation and Projection Package (EPP) model to estimate HIV trends for adults and children (2012) Sex Trans Infect 2012;88:i11-ii16. doi:10.1136/sextrans-2012-050640
	Male				Female
	15 - 24	25 - 34	35 - 44	45 - 54	15 - 24	25 - 34	35 - 44	45 - 54
> 500	0.111	0.137	0.168	0.192	0.111	0.137	0.168	0.192
350 - 500	0.2	0.213	0.299	0.414	0.2	0.213	0.299	0.414
250 - 349	0.255	0.364	0.441	0.575	0.255	0.364	0.441	0.575
200 - 249	0.398	0.663	0.713	0.838	0.398	0.663	0.713	0.838
100 - 199	0.193	0.471	0.491	0.614	0.193	0.471	0.491	0.614
50 - 99	0.294	0.765	0.765	0.865	0.294	0.765	0.765	0.865
B. Annual rate of progression to next lower CD4 percent category for children by age and sex
	Male		Female
CD4 percent	0 - 2	3-4	0 - 2	3-4
> 30	0.346	0.346	0.346	0.346
26 - 30	0.346	0.346	0.346	0.346
21 - 25	0.346	0.346	0.346	0.346
16 - 20	0.346	0.346	0.346	0.346
11-15	0.346	0.346	0.346	0.346
5-10	0.346	0.346	0.346	0.346
< 5	0.346	0.346	0.346	0.346
C. Annual rate of progression to next lower CD4 counr category for children by age and sex
	Male	Female
CD4 count	5-14	5-14
> 1000	0.3028	0.3028
750 - 999	0.3028	0.3028
500 - 749	0.2575	0.2575
350 - 499	0.2122	0.2122
200 - 349	0.1669	0.1669
< 200	0.1216	0.1216

## Sheet: Mortality without ART
D. Annual probability of HIV-related mortality without ART for adults by age, sex and CD4 count category
Source: Stover J, Brown T, Marston M. Updates to the Spectrum/Estimation and Projection Package (EPP) model to estimate HIV trends for adults and children (2012) Sex Trans Infect 2012;88:i11-ii16. doi:10.1136/sextrans-2012-050640
	Male				Female
	15 - 24	25 - 34	35 - 44	45 - 54	15 - 24	25 - 34	35 - 44	45 - 54
> 500	0.005	0.004	0.005	0.005	0.005	0.004	0.005	0.005
350 - 500	0.011	0.01	0.013	0.013	0.011	0.01	0.013	0.013
250 - 349	0.026	0.026	0.036	0.032	0.026	0.026	0.036	0.032
200 - 249	0.061	0.069	0.096	0.08	0.061	0.069	0.096	0.08
100 - 199	0.139	0.185	0.258	0.203	0.139	0.185	0.258	0.203
50 - 99	0.321	0.499	0.691	0.513	0.321	0.499	0.691	0.513
< 50	0.737	1.342	1.851	1.295	0.737	1.342	1.851	1.295
E. Annual probability of HIV-related mortality without ART for children by age, sex, time of infection and CD4 percent category
	Age 0 - 2				Age 3 - 4
CD4 percent	Perinatal	BF 0-6 months	BF 7-12 months	BF 12+ months	Perinatal	BF 0-6 months	BF 7-12 months	BF 12+ months
> 30	0.258014	0.153848	0.087435	0.024496	0.0647	0.04622	0.033829	0.021438
26 - 30	0.315133	0.187907	0.087435	0.024496	0.079024	0.04622	0.034846	0.023472
21 - 25	0.384898	0.229506	0.087435	0.024496	0.096518	0.04622	0.036088	0.025957
16 - 20	0.470107	0.280315	0.087435	0.024496	0.117885	0.04622	0.037606	0.028992
11-15	0.57418	0.342371	0.087435	0.024496	0.143983	0.04622	0.039459	0.032699
5-10	0.701293	0.418166	0.087435	0.024496	0.175858	0.04622	0.041723	0.037226
< 5	0.856547	0.51074	0.087435	0.024496	0.21479	0.04622	0.044488	0.042756
F. Annual probability of HIV-related mortality without ART for children by age, sex, time of infection and CD4 count category
	Age 5 - 14
CD4 count	Perinatal	BF 0-6 months	BF 7-12 months	BF 12+ months
> 1000	0.026174	0.025722	0.024085	0.022448
750 - 999	0.031968	0.031417	0.029417	0.027418
500 - 749	0.039046	0.038372	0.03593	0.033488
350 - 499	0.04769	0.046867	0.043884	0.040901
200 - 349	0.058247	0.057242	0.053599	0.049956
< 200	0.071142	0.069915	0.065465	0.061016

## Sheet: Mortality with ART for adults
G. Annual probability of HIV-related mortality among adults on ART by sex, age, CD4 count at ART initiation and duration on treatment
Source: Yiannoutsos CT, John LF, Boulle A, Musick BS, Gsponer T, Egger M et al. Estimated mortality of adult HIV-infected patients starting treatment with combination antiretroviral therapy, Sex Trans Infec 2012; 88:i33-i43. doi:10.1136/sextrans-2012-050658
Asia pattern
	Male				Female
	15 - 24	25 - 34	35 - 44	45 - 54	15 - 24	25 - 34	35 - 44	45 - 54
0-6 months on treatment
> 500	0.005	0.003531	0.005	0.005	0.005	0.003531	0.005	0.005
350 - 500	0.011491	0.009503	0.013398	0.012624	0.010988	0.009503	0.011993	0.012624
250 - 349	0.014938	0.015641	0.016743	0.031872	0.011578	0.012061	0.012703	0.031872
200 - 249	0.015748	0.016511	0.017723	0.051319	0.012228	0.012751	0.013483	0.038979
100 - 199	0.019808	0.020841	0.022613	0.065529	0.015438	0.016171	0.017343	0.050219
50 - 99	0.024988	0.026371	0.028853	0.083669	0.019528	0.020551	0.022283	0.064569
< 50	0.036478	0.038641	0.042693	0.123909	0.028618	0.030251	0.033223	0.096389
7-12 months on treatment
> 500	0.005	0.003531	0.005	0.005	0.005	0.003531	0.004903	0.005
350 - 500	0.009958	0.009503	0.010703	0.012624	0.005218	0.006801	0.005023	0.012624
250 - 349	0.010298	0.013441	0.011103	0.031872	0.005418	0.007051	0.005253	0.015299
200 - 249	0.010638	0.013891	0.011513	0.033709	0.005608	0.007311	0.005483	0.015979
100 - 199	0.012128	0.015841	0.013303	0.038969	0.006458	0.008421	0.006503	0.018989
50 - 99	0.013758	0.017981	0.015263	0.044729	0.007398	0.009651	0.007623	0.022289
< 50	0.016768	0.021921	0.018873	0.055349	0.009118	0.011901	0.009693	0.028359
Greater than 12 months on treatment
> 500	0.003168	0.003531	0.002553	0.005	0.001338	0.001711	0.000363	0.000919
350 - 500	0.003228	0.004191	0.002633	0.007599	0.001368	0.001761	0.000403	0.001049
250 - 349	0.003358	0.004371	0.002793	0.008069	0.001448	0.001861	0.000493	0.001309
200 - 249	0.003498	0.004541	0.002953	0.008529	0.001518	0.001951	0.000583	0.001579
100 - 199	0.004078	0.005311	0.003653	0.010599	0.001838	0.002381	0.000963	0.002759
50 - 99	0.004718	0.006141	0.004423	0.012859	0.002198	0.002841	0.001383	0.004049
< 50	0.005898	0.007691	0.005833	0.017019	0.002838	0.003671	0.002153	0.006439
East Africa pattern
	Male				Female
	15 - 24	25 - 34	35 - 44	45 - 54	15 - 24	25 - 34	35 - 44	45 - 54
0-6 months on treatment
> 500	0.005	0.003531	0.005	0.005	0.005	0.003531	0.005	0.005
350 - 500	0.011491	0.009503	0.013398	0.012624	0.011491	0.009503	0.013398	0.012624
250 - 349	0.02641	0.025576	0.035904	0.031872	0.02641	0.025576	0.035904	0.031872
200 - 249	0.060696	0.06883	0.064458	0.067197	0.060696	0.05409	0.045458	0.045907
100 - 199	0.139494	0.12212	0.105348	0.112987	0.122593	0.08812	0.075408	0.079457
50 - 99	0.254043	0.18497	0.160668	0.174957	0.185083	0.13416	0.115938	0.124857
< 50	0.463513	0.33932	0.296538	0.327147	0.338543	0.24723	0.215478	0.236347
7-12 months on treatment
> 500	0.005	0.003531	0.005	0.005	0.005	0.003531	0.005	0.005
350 - 500	0.011491	0.009503	0.013398	0.012624	0.011491	0.009503	0.013398	0.012357
250 - 349	0.02641	0.025576	0.026058	0.025157	0.025223	0.01663	0.015808	0.013377
200 - 249	0.040283	0.02786	0.027428	0.026727	0.026443	0.01754	0.016748	0.014457
100 - 199	0.048963	0.03434	0.034118	0.034427	0.032403	0.02198	0.021348	0.019737
50 - 99	0.059653	0.04231	0.042358	0.043907	0.039733	0.02746	0.027008	0.026247
< 50	0.082203	0.05913	0.059748	0.063897	0.055213	0.039	0.038938	0.039967
Greater than 12 months on treatment
> 500	0.005	0.003531	0.005	0.002117	0.005	0.00333	0.002058	0
350 - 500	0.011491	0.00738	0.006248	0.002377	0.007593	0.00348	0.002218	0
250 - 349	0.013503	0.00789	0.006778	0.002987	0.008063	0.00383	0.002578	0
200 - 249	0.014233	0.00844	0.007338	0.003627	0.008563	0.00421	0.002968	0
100 - 199	0.017793	0.01109	0.010078	0.006787	0.011003	0.00603	0.004848	0.000767
50 - 99	0.022173	0.01435	0.013458	0.010667	0.014013	0.00827	0.007168	0.003427
< 50	0.031413	0.02125	0.020588	0.018857	0.020353	0.013	0.012058	0.009057
Eastern European pattern
	Male				Female
	15 - 24	25 - 34	35 - 44	45 - 54	15 - 24	25 - 34	35 - 44	45 - 54
0-6 months on treatment
> 500	0.004261	0.003531	0.002425	0	0.001721	0.001391	0.002055	0
350 - 500	0.004741	0.004411	0.002915	0	0.002001	0.001671	0.002515	0
250 - 349	0.005631	0.005301	0.003915	0.000134	0.002581	0.002251	0.003435	0
200 - 249	0.006521	0.006191	0.004975	0.001154	0.003201	0.002871	0.004425	0.000624
100 - 199	0.010811	0.010481	0.010795	0.006784	0.006581	0.006251	0.009815	0.005834
50 - 99	0.016451	0.016121	0.019845	0.015524	0.011831	0.011501	0.018195	0.013934
< 50	0.029831	0.029501	0.046225	0.041034	0.027151	0.026821	0.042635	0.037554
7-12 months on treatment
> 500	0.005	0.003531	0.005	0.005	0.005	0.003531	0.005	0.005
350 - 500	0.010231	0.009503	0.011775	0.012624	0.008271	0.009503	0.009315	0.012624
250 - 349	0.010881	0.013281	0.012585	0.020304	0.008811	0.010741	0.009985	0.015764
200 - 249	0.011461	0.014001	0.013315	0.021594	0.009291	0.011331	0.010595	0.016834
100 - 199	0.013801	0.016861	0.016255	0.026714	0.011231	0.013711	0.013025	0.021074
50 - 99	0.016161	0.019761	0.019215	0.031894	0.013181	0.016111	0.015475	0.025364
< 50	0.020271	0.024801	0.024385	0.040914	0.016591	0.020281	0.019755	0.032834
Greater than 12 months on treatment
> 500	0.003631	0.003531	0.003475	0.004404	0.002801	0.003371	0.002445	0.002604
350 - 500	0.003791	0.004581	0.003685	0.004764	0.002941	0.003541	0.002615	0.002894
250 - 349	0.004071	0.004931	0.004035	0.005384	0.003171	0.003821	0.002905	0.003404
200 - 249	0.004331	0.005241	0.004355	0.005944	0.003381	0.004081	0.003175	0.003864
100 - 199	0.005341	0.006491	0.005635	0.008174	0.004221	0.005121	0.004225	0.005714
50 - 99	0.006371	0.007751	0.006925	0.010424	0.005071	0.006161	0.005295	0.007584
< 50	0.008161	0.009941	0.009165	0.014344	0.006561	0.007981	0.007155	0.010834
Latin America and Caribbean Pattern
	Male				Female
	15 - 24	25 - 34	35 - 44	45 - 54	15 - 24	25 - 34	35 - 44	45 - 54
0-6 months on treatment
> 500	0.000434	0.000591	0.00095	0.002941	0.000434	0.000591	0.00095	0.002941
350 - 500	0.000434	0.000591	0.00095	0.002941	0.000434	0.000591	0.00095	0.002941
250 - 349	0.020542	0.006303	0.010433	0.01355	0.013942	0.004063	0.006683	0.00785
200 - 249	0.025112	0.007853	0.013023	0.0175	0.017092	0.005133	0.008463	0.01057
100 - 199	0.051952	0.016953	0.028273	0.04068	0.035582	0.011403	0.018973	0.02654
50 - 99	0.097952	0.032553	0.054413	0.0804	0.067272	0.022143	0.036983	0.05391
< 50	0.248672	0.083673	0.140053	0.21056	0.171112	0.057363	0.095983	0.14358
7-12 months on treatment
> 500	0.005	0.003531	0.005	0.005	0.005	0.003531	0.005	0.005
350 - 500	0.011491	0.009503	0.011143	0.012624	0.008942	0.009503	0.008253	0.01159
250 - 349	0.012852	0.014843	0.012263	0.01825	0.009782	0.011273	0.009113	0.01303
200 - 249	0.013862	0.016033	0.013303	0.01998	0.010572	0.012193	0.009923	0.01437
100 - 199	0.018162	0.021033	0.017723	0.02729	0.013892	0.016063	0.013333	0.02002
50 - 99	0.022872	0.026513	0.022553	0.03531	0.017532	0.020303	0.017073	0.02622
< 50	0.031912	0.037033	0.031833	0.05068	0.024522	0.028433	0.024253	0.03811
Greater than 12 months on treatment
> 500	0.005	0.003531	0.004273	0.005	0.003772	0.003531	0.002943	0.0028
350 - 500	0.005372	0.006143	0.004583	0.00552	0.004002	0.004543	0.003173	0.00319
250 - 349	0.005902	0.006763	0.005133	0.00643	0.004412	0.005023	0.003593	0.00389
200 - 249	0.006392	0.007333	0.005633	0.00727	0.004792	0.005473	0.003993	0.00454
100 - 199	0.008482	0.009763	0.007783	0.01082	0.006412	0.007353	0.005653	0.00729
50 - 99	0.010782	0.012433	0.010133	0.01472	0.008182	0.009413	0.007473	0.0103
< 50	0.015172	0.017553	0.014653	0.0222	0.011582	0.013363	0.010953	0.01608
North Africa and Middle East pattern
	Male				Female
	15 - 24	25 - 34	35 - 44	45 - 54	15 - 24	25 - 34	35 - 44	45 - 54
0-6 months on treatment
> 500	0.005	0.003531	0.005	0.005	0.005	0.003531	0.005	0.005
350 - 500	0.011491	0.009503	0.013398	0.012624	0.011491	0.009503	0.013398	0.012624
250 - 349	0.02641	0.025576	0.035904	0.031872	0.02641	0.025576	0.035904	0.031872
200 - 249	0.060696	0.06883	0.068568	0.072107	0.060696	0.05769	0.049568	0.050817
100 - 199	0.139494	0.12572	0.109458	0.117897	0.125357	0.09172	0.079518	0.084367
50 - 99	0.256807	0.18857	0.164778	0.179867	0.187847	0.13776	0.120048	0.129767
< 50	0.466277	0.34292	0.300648	0.332057	0.341307	0.25083	0.219588	0.241257
7-12 months on treatment
> 500	0.005	0.003531	0.005	0.005	0.005	0.003531	0.005	0.005
350 - 500	0.011491	0.009503	0.013398	0.012624	0.011491	0.009503	0.013398	0.012624
250 - 349	0.02641	0.025576	0.030168	0.030067	0.02641	0.02023	0.019918	0.018287
200 - 249	0.043047	0.03146	0.031538	0.031637	0.029207	0.02114	0.020858	0.019367
100 - 199	0.051727	0.03794	0.038228	0.039337	0.035167	0.02558	0.025458	0.024647
50 - 99	0.062417	0.04591	0.046468	0.048817	0.042497	0.03106	0.031118	0.031157
< 50	0.084967	0.06273	0.063858	0.068807	0.057977	0.0426	0.043048	0.044877
Greater than 12 months on treatment
> 500	0.005	0.003531	0.005	0.005	0.005	0.003531	0.005	0.002467
350 - 500	0.011491	0.009503	0.010358	0.007287	0.010357	0.00708	0.006328	0.002657
250 - 349	0.016267	0.01149	0.010888	0.007897	0.010827	0.00743	0.006688	0.003067
200 - 249	0.016997	0.01204	0.011448	0.008537	0.011327	0.00781	0.007078	0.003507
100 - 199	0.020557	0.01469	0.014188	0.011697	0.013767	0.00963	0.008958	0.005677
50 - 99	0.024937	0.01795	0.017568	0.015577	0.016777	0.01187	0.011278	0.008337
< 50	0.034177	0.02485	0.024698	0.023767	0.023117	0.0166	0.016168	0.013967
Southern Africa pattern
	Male				Female
	15 - 24	25 - 34	35 - 44	45 - 54	15 - 24	25 - 34	35 - 44	45 - 54
0-6 months on treatment
> 500	0.005	0.003531	0.005	0.005	0.005	0.003531	0.005	0.005
350 - 500	0.011491	0.009503	0.013398	0.012624	0.011491	0.009503	0.013398	0.012624
250 - 349	0.02641	0.025576	0.035904	0.031872	0.02641	0.025576	0.035904	0.031872
200 - 249	0.060696	0.056341	0.058718	0.059403	0.052938	0.043071	0.044478	0.043293
100 - 199	0.111308	0.092931	0.098018	0.103883	0.086648	0.071871	0.075398	0.078283
50 - 99	0.181008	0.152451	0.161948	0.176233	0.141488	0.118701	0.125698	0.135203
< 50	0.397448	0.337291	0.360468	0.400893	0.311778	0.264131	0.281888	0.311963
7-12 months on treatment
> 500	0.005	0.003531	0.005	0.005	0.005	0.003531	0.005	0.005
350 - 500	0.011491	0.009503	0.013398	0.012624	0.011491	0.009503	0.013398	0.012624
250 - 349	0.024448	0.025576	0.032288	0.031872	0.018288	0.023491	0.023668	0.029883
200 - 249	0.025768	0.033191	0.034148	0.045103	0.019328	0.024841	0.025128	0.032003
100 - 199	0.032328	0.041681	0.043338	0.058433	0.024488	0.031521	0.032348	0.042483
50 - 99	0.040538	0.052321	0.054848	0.075133	0.030948	0.039891	0.041398	0.055623
< 50	0.058288	0.075311	0.079718	0.111223	0.044898	0.057971	0.060958	0.083993
Greater than 12 months on treatment
> 500	0.005	0.003531	0.005	0.005	0.005	0.003531	0.005	0.004173
350 - 500	0.008628	0.009503	0.010118	0.010233	0.005848	0.007371	0.006228	0.004583
250 - 349	0.009208	0.011731	0.010938	0.011413	0.006308	0.007971	0.006878	0.005513
200 - 249	0.009838	0.012541	0.011818	0.012683	0.006798	0.008611	0.007568	0.006513
100 - 199	0.012928	0.016541	0.016148	0.018963	0.009228	0.011751	0.010968	0.011453
50 - 99	0.016788	0.021551	0.021568	0.026833	0.012268	0.015691	0.015228	0.017643
< 50	0.025148	0.032381	0.033288	0.043843	0.018848	0.024211	0.024448	0.031013
West Africa pattern
	Male				Female
	15 - 24	25 - 34	35 - 44	45 - 54	15 - 24	25 - 34	35 - 44	45 - 54
0-6 months on treatment
> 500	0.003218	0.000872	0	0	0.002828	0.000532	0	0
350 - 500	0.004108	0.001652	0.000125	0	0.003668	0.001262	0	0
250 - 349	0.006178	0.003442	0.001975	0	0.005628	0.002962	0.001485	0
200 - 249	0.008608	0.005562	0.004155	0.001361	0.007938	0.004972	0.003555	0.000571
100 - 199	0.025548	0.020282	0.019305	0.020991	0.023988	0.018932	0.017915	0.019191
50 - 99	0.062028	0.052002	0.051955	0.063301	0.058558	0.048992	0.048865	0.059291
< 50	0.226888	0.195352	0.199505	0.254511	0.214828	0.184872	0.188715	0.240521
7-12 months on treatment
> 500	0.005	0.003531	0.001345	0	0.004978	0.001362	0	0
350 - 500	0.009338	0.004672	0.002105	0	0.005788	0.001982	0	0
250 - 349	0.011378	0.006222	0.003535	0.001521	0.007308	0.003132	0.000695	0
200 - 249	0.013408	0.007762	0.004955	0.003471	0.008808	0.004272	0.001735	0
100 - 199	0.023108	0.015122	0.011725	0.012851	0.015998	0.009722	0.006755	0.005981
50 - 99	0.035738	0.024702	0.020545	0.025051	0.025358	0.016822	0.013295	0.015021
< 50	0.065348	0.047162	0.041225	0.053651	0.047298	0.033462	0.028615	0.036211
Greater than 12 months on treatment
> 500	0.005	0.001532	0	0	0.002718	0	0	0
350 - 500	0.006028	0.002162	0	0	0.003338	0.000122	0	0
250 - 349	0.007578	0.003342	0.000885	0	0.004488	0.000992	0	0
200 - 249	0.009118	0.004502	0.001955	0	0.005628	0.001862	0	0
100 - 199	0.016478	0.010082	0.007095	0.006441	0.011078	0.005992	0.003325	0.001221
50 - 99	0.026048	0.017352	0.013785	0.015691	0.018178	0.011382	0.008285	0.008081
< 50	0.048508	0.034382	0.029465	0.037381	0.034818	0.024002	0.019905	0.024161

## Sheet: Mortality with ART for children
H. Annual probability of HIV-related mortality among children on ART by sex, age, CD4 category at ART initiation and duration on treatment
Source: IeDEA Consortium, paper not yet published
Asia pattern
	Male			Female					Male		Female
CD4 percent	0	1-2	3-4	0	1-2	3-4		CD4 count	5-9	10-14	5-9	10-14
0-6 months on treatment								0-6 months on treatment
> 30	0.1239	0.0645	0.0525	0.0899	0.0468	0.0381		> 1000	0.002009	0.00232	0.001674	0.001934
26 - 30	0.027	0.014	0.0114	0.0196	0.0102	0.0083		750 - 999	0.002009	0.00232	0.001674	0.001934
21 - 25	0.085	0.0442	0.036	0.0616	0.0321	0.0261		500 - 749	0.005031	0.00581	0.004193	0.004843
16 - 20	0.1109	0.0577	0.047	0.0805	0.0419	0.0341		350 - 499	0.009729	0.011236	0.008109	0.009366
11-15	0.1523	0.0792	0.0645	0.1105	0.0575	0.0468		200 - 349	0.005421	0.006261	0.004518	0.005218
5-10	0.1798	0.0935	0.0761	0.1305	0.0679	0.0552		< 200	0.127579	0.147343	0.106339	0.122813
< 5	0.6393	0.3326	0.2707	0.4639	0.2414	0.1964		7-12 months on treatment
7-12 months on treatment								> 1000	0.009435	0.002953	0.008633	0.002702
> 30	0.0092	0.0009	0.003	0.0075	0.0007	0.0024		750 - 999	0.009435	0.002953	0.008633	0.002702
26 - 30	0.0117	0.0012	0.0038	0.0096	0.001	0.0031		500 - 749	0.021183	0.006629	0.019382	0.006066
21 - 25	0.0177	0.0017	0.0057	0.0145	0.0014	0.0047		350 - 499	0.014954	0.00468	0.013683	0.004282
16 - 20	0.0156	0.0015	0.0051	0.0128	0.0013	0.0042		200 - 349	0.026822	0.008394	0.024542	0.00768
11-15	0.1023	0.0101	0.0332	0.0842	0.0083	0.0273		< 200	0.058162	0.018201	0.053218	0.016654
5-10	0.0379	0.0037	0.0123	0.0312	0.0031	0.0101		Greater than 12 months on treatment
< 5	0.209	0.0207	0.0678	0.1721	0.017	0.0558		> 1000	0.004062	0.001271	0.003717	0.001163
Greater than 12 months on treatment								750 - 999	0.004062	0.001271	0.003717	0.001163
> 30	0.0014	0.0001	0.0005	0.0012	0.0001	0.0004		500 - 749	0.00912	0.002854	0.008345	0.002612
26 - 30	0.0018	0.0002	0.0006	0.0015	0.0001	0.0005		350 - 499	0.006439	0.002015	0.005891	0.001844
21 - 25	0.0027	0.0003	0.0009	0.0023	0.0002	0.0007		200 - 349	0.011548	0.003614	0.010567	0.003307
16 - 20	0.0024	0.0002	0.0008	0.002	0.0002	0.0006		< 200	0.025042	0.007837	0.022913	0.007171
11-15	0.0159	0.0016	0.0051	0.0131	0.0013	0.0042
5-10	0.0059	0.0006	0.0019	0.0048	0.0005	0.0016
< 5	0.0324	0.0032	0.0105	0.0267	0.0026	0.0087
East Africa pattern (also used for Eastern Europe and Latin America)
	Male			Female					Male		Female
CD4 percent	0	1-2	3-4	0	1-2	3-4		CD4 count	5-9	10-14	5-9	10-14
0-6 months on treatment								0-6 months on treatment
> 30	0.0822	0.0592	0.0311	0.1107	0.0797	0.0419		> 1000	0.0227	0.0161	0.2013	0.1421
26 - 30	0.1558	0.1122	0.059	0.2099	0.1511	0.0794		750 - 999	0.0227	0.0161	0.0187	0.0132
21 - 25	0.1668	0.1201	0.0631	0.2246	0.1617	0.085		500 - 749	0.0569	0.0402	0.047	0.0331
16 - 20	0.1125	0.081	0.0426	0.1515	0.109	0.0573		350 - 499	0.1101	0.0777	0.0908	0.0641
11-15	0.2	0.144	0.0757	0.2694	0.1939	0.1019		200 - 349	0.0614	0.0433	0.0506	0.0357
5-10	0.2078	0.1496	0.0786	0.2799	0.2015	0.1059		< 200	0.2013	0.1421	0.166	0.1172
< 5	0.5883	0.4235	0.2226	0.7923	0.5704	0.2998		7-12 months on treatment
7-12 months on treatment								> 1000	0.0093	0.0079	0.0525	0.0446
> 30	0.1546	0.0605	0.0353	0.1422	0.0556	0.0325		750 - 999	0.0093	0.0079	0.0072	0.0062
26 - 30	0.0993	0.0388	0.0227	0.0913	0.0357	0.0209		500 - 749	0.0208	0.0177	0.0163	0.0138
21 - 25	0.0806	0.0315	0.0184	0.0741	0.029	0.0169		350 - 499	0.0147	0.0125	0.0115	0.0098
16 - 20	0.0534	0.0209	0.0122	0.0491	0.0192	0.0112		200 - 349	0.0264	0.0224	0.0206	0.0175
11-15	0.095	0.0372	0.0217	0.0874	0.0342	0.02		< 200	0.0525	0.0446	0.0411	0.0349
5-10	0.1955	0.0764	0.0447	0.1797	0.0703	0.0411		Greater than 12 months on treatment
< 5	0.5257	0.2056	0.1202	0.4834	0.1891	0.1105		> 1000	0.0057	0.0048	0.0322	0.0273
Greater than 12 months on treatment								750 - 999	0.0057	0.0048	0.0044	0.0038
> 30	0.0638	0.025	0.0146	0.0587	0.0229	0.0134		500 - 749	0.0128	0.0108	0.01	0.0085
26 - 30	0.041	0.016	0.0094	0.0377	0.0147	0.0086		350 - 499	0.009	0.0076	0.007	0.006
21 - 25	0.0333	0.013	0.0076	0.0306	0.012	0.007		200 - 349	0.0161	0.0137	0.0126	0.0107
16 - 20	0.022	0.0086	0.005	0.0203	0.0079	0.0046		< 200	0.0322	0.0273	0.0251	0.0214
11-15	0.0392	0.0153	0.009	0.0361	0.0141	0.0082
5-10	0.0807	0.0315	0.0184	0.0742	0.029	0.017
< 5	0.217	0.0849	0.0496	0.1995	0.078	0.0456
Southern Africa pattern
	Male			Female					Male		Female
CD4 percent	0	1-2	3-4	0	1-2	3-4		CD4 count	5-9	10-14	5-9	10-14
0-6 months on treatment								0-6 months on treatment
> 30	0.1877	0.12814	0.04709	0.17131	0.11695	0.04298		> 1000	0.031121	0.02919	0.037268	0.034955
26 - 30	0.15312	0.10453	0.03841	0.13976	0.09541	0.03506		750 - 999	0.023098	0.021664	0.02766	0.025943
21 - 25	0.21097	0.14403	0.05293	0.19256	0.13146	0.04831		500 - 749	0.007097	0.006657	0.008499	0.007971
16 - 20	0.23921	0.16331	0.06001	0.21834	0.14905	0.05477		350 - 499	0.032085	0.030094	0.038423	0.036038
11-15	0.24589	0.16786	0.06169	0.22443	0.15321	0.0563		200 - 349	0.024311	0.022802	0.029113	0.027306
5-10	0.35551	0.2427	0.08919	0.32448	0.22152	0.0814		< 200	0.085178	0.079892	0.102002	0.095672
< 5	0.61528	0.42004	0.15436	0.56158	0.38338	0.14088		7-12 months on treatment
7-12 months on treatment								> 1000	0.009236	0.004313	0.008796	0.004107
> 30	0.03491	0.03333	0.01706	0.03374	0.03221	0.01649		750 - 999	0.019897	0.009291	0.018949	0.008848
26 - 30	0.04133	0.03946	0.0202	0.03995	0.03814	0.01952		500 - 749	0.018764	0.008762	0.01787	0.008344
21 - 25	0.0557	0.05318	0.02722	0.05383	0.05139	0.02631		350 - 499	0.026851	0.012538	0.025572	0.01194
16 - 20	0.07488	0.07149	0.03659	0.07236	0.06909	0.03536		200 - 349	0.025491	0.011903	0.024276	0.011335
11-15	0.08724	0.08329	0.04263	0.08431	0.0805	0.0412		< 200	0.048128	0.022473	0.045834	0.021401
5-10	0.08835	0.08435	0.04317	0.08538	0.08152	0.04172		Greater than 12 months on treatment
< 5	0.08791	0.08393	0.04296	0.08495	0.08111	0.04152		> 1000	0.003914	0.001828	0.003727	0.00174
Greater than 12 months on treatment								750 - 999	0.008432	0.003937	0.00803	0.003749
> 30	0.00283	0.0027	0.00138	0.00273	0.00261	0.00134		500 - 749	0.007951	0.003713	0.007572	0.003536
26 - 30	0.00335	0.0032	0.00164	0.00324	0.00309	0.00158		350 - 499	0.011378	0.005313	0.010836	0.00506
21 - 25	0.00451	0.00431	0.00221	0.00436	0.00416	0.00213		200 - 349	0.010802	0.005044	0.010287	0.004803
16 - 20	0.00607	0.00579	0.00297	0.00586	0.0056	0.00287		< 200	0.020395	0.009523	0.019422	0.009069
11-15	0.00707	0.00675	0.00345	0.00683	0.00652	0.00334
5-10	0.00716	0.00684	0.0035	0.00692	0.00661	0.00338
< 5	0.00712	0.0068	0.00348	0.00688	0.00657	0.00336
West Africa pattern
	Male			Female					Male		Female
CD4 percent	0	1-2	3-4	0	1-2	3-4		CD4 count	5-9	10-14	5-9	10-14
0-6 months on treatment								0-6 months on treatment
> 30	0.2303	0.124	0.067	0.3209	0.1728	0.0933		> 1000	0.027043	0.031319	0.03297	0.038184
26 - 30	0.2303	0.124	0.067	0.3209	0.1728	0.0933		750 - 999	0.027043	0.031319	0.03297	0.038184
21 - 25	0.2303	0.124	0.067	0.3209	0.1728	0.0933		500 - 749	0.027043	0.031319	0.03297	0.038184
16 - 20	0.2608	0.1404	0.0758	0.3634	0.1957	0.1057		350 - 499	0.081432	0.09431	0.09928	0.11498
11-15	0.2298	0.1237	0.0668	0.3202	0.1724	0.0931		200 - 349	0.037496	0.043426	0.045714	0.052943
5-10	0.2885	0.1553	0.0839	0.402	0.2165	0.1169		< 200	0.230381	0.266813	0.280874	0.325291
< 5	0.9481	0.5105	0.2757	1.3211	0.7114	0.3841		7-12 months on treatment
7-12 months on treatment								> 1000	0.01438	0.015541	0.012351	0.013348
> 30	0.0576	0.0218	0.0105	0.0466	0.0176	0.0085		750 - 999	0.01438	0.015541	0.012351	0.013348
26 - 30	0.0576	0.0218	0.0105	0.0466	0.0176	0.0085		500 - 749	0.01438	0.015541	0.012351	0.013348
21 - 25	0.0576	0.0218	0.0105	0.0466	0.0176	0.0085		350 - 499	0.008867	0.009583	0.007615	0.00823
16 - 20	0.0335	0.0127	0.0061	0.0271	0.0103	0.0049		200 - 349	0.019333	0.020894	0.016605	0.017945
11-15	0.0545	0.0206	0.0099	0.044	0.0167	0.008		< 200	0.040733	0.044021	0.034984	0.037809
5-10	0.1284	0.0486	0.0234	0.1039	0.0393	0.0189		Greater than 12 months on treatment
< 5	0.3969	0.1501	0.0723	0.3209	0.1214	0.0585		> 1000	0.010482	0.011328	0.009003	0.00973
Greater than 12 months on treatment								750 - 999	0.010482	0.011328	0.009003	0.00973
> 30	0.0125	0.0047	0.0023	0.0101	0.0038	0.0018		500 - 749	0.010482	0.011328	0.009003	0.00973
26 - 30	0.0125	0.0047	0.0023	0.0101	0.0038	0.0018		350 - 499	0.006463	0.006985	0.005551	0.005999
21 - 25	0.0125	0.0047	0.0023	0.0101	0.0038	0.0018		200 - 349	0.014093	0.01523	0.012104	0.013081
16 - 20	0.0073	0.0028	0.0013	0.0059	0.0022	0.0011		< 200	0.029691	0.032088	0.025501	0.02756
11-15	0.0118	0.0045	0.0022	0.0096	0.0036	0.0017
5-10	0.0279	0.0105	0.0051	0.0226	0.0085	0.0041
< 5	0.0862	0.0326	0.0157	0.0697	0.0264	0.0127

## Sheet: Coverage in 2014
I. Estimated coverage in 2014
Source: AIDSinfoonline where available, otherwise regional averages
Code	Country	Condom promotion	Sex worker outreach	MSM outreach	Transgender outreach	PWID outreach	Opioid subtitution therapy	Prisoners	Community mobilization	Mass media	Cash transfers	PreP	Testing	Pre-ART	ART
4	Afghanistan	0.217106	0.13	0.558069	0.558069	0.926971	0.0571429	0.142857	0	0	0	0	0.280571	0.147438	0.147438
8	Albania	0.225702	0.642311	0.648874	0.648874	0.76	0.257971	0.142857	0	0	0	0	0.05	0.115714	0.115714
12	Algeria	0.192857	0.622016	0.558069	0.558069	0.527457	0.0571429	0.142857	0	0	0	0	0.864286	0.237937	0.237937
24	Angola	0.481861	0.801571	0.558069	0.558069	0.786598	0.0571429	0.142857	0.195864	0.457143	0	0	0.177971	0.262506	0.262506
32	Argentina	0.210294	0.824286	0.961429	0.961429	0.901429	0.0571429	0.142857	0	0	0	0	0.230429	0.559668	0.559668
51	Armenia	0.225702	0.313429	0.648571	0.648571	0.887714	0.0571429	0.142857	0	0	0	0	0.0637143	0.226465	0.226465
31	Azerbaijan	0.225702	0.407114	0.322857	0.322857	0.518543	0.229686	0.142857	0	0	0	0	0.05	0.190266	0.190266
50	Bangladesh	0.217106	0.181429	0.198571	0.198571	0.426571	0.0571429	0.142857	0	0	0	0	0.05	0.204873	0.204873
52	Barbados	0.267	0.622016	0.558069	0.558069	0.786598	0.0571429	0.142857	0	0	0	0	0.894629	0.535714	0.535714
112	Belarus	0.375573	0.858571	0.779714	0.779714	0.885314	0.0571429	0.142857	0	0	0	0	0.191429	0.273471	0.273471
84	Belize	0.267	0.622016	0.6916	0.6916	0.786598	0.0571429	0.142857	0.164959	0.457143	0	0	0.293429	0.469398	0.469398
204	Benin	0.621429	0.601429	0.558069	0.558069	0.387143	0.0571429	0.142857	0.636328	0.457143	0	0	0.158	0.427752	0.427752
64	Bhutan	0.217106	0.277429	0.599479	0.599479	0.686275	0.0571429	0.142857	0	0	0	0	0.05	0.146588	0.146588
68	Bolivia	0.201061	0.682899	0.599479	0.599479	0.686275	0.0571429	0.142857	0	0	0	0	0.05	0.115714	0.115714
70	Bosnia and Herzegovina	0.225702	0.629714	0.824286	0.824286	0.801657	0.265043	0.142857	0	0	0	0	0.833857	0.115714	0.115714
72	Botswana	0.698571	0.682899	0.599479	0.599479	0.121429	0.0571429	0.142857	0.195864	0.457143	0	0	0.598571	0.201429	0.707143
76	Brazil	0.51	0.522657	0.453486	0.453486	0.586943	0.0571429	0.142857	0	0	0	0	0.171714	0.577385	0.577385
100	Bulgaria	0.225702	0.61	0.592086	0.592086	0.859514	0.263629	0.142857	0	0	0	0	0.115829	0.207261	0.207261
854	Burkina Faso	0.618578	0.387143	0.301429	0.301429	0.751394	0.0571429	0.142857	0	0	0	0	0.144286	0.45935	0.45935
108	Burundi	0.481861	0.781429	0.599479	0.599479	0.686275	0.0571429	0.142857	0.195864	0.457143	0	0	0.192286	0.394622	0.394622
116	Cambodia	0.237957	0.642311	0.717229	0.717229	0.655	0.0571429	0.142857	0	0	0	0	0.111029	0.66452	0.66452
120	Cameroon	0.698571	0.721429	0.624657	0.624657	0.708171	0.0571429	0.142857	0.195864	0.457143	0	0	0.427143	0.784286	0.304286
140	Central African Republic	0.3901	0.682899	0.599479	0.599479	0.686275	0.0571429	0.142857	0.195864	0.457143	0	0	0.181143	0.21037	0.21037
148	Chad	0.574286	0.587971	0.599479	0.599479	0.686275	0.0571429	0.142857	0.195864	0.457143	0	0	0.851171	0.279896	0.279896
156	China	0.192857	0.858571	0.778857	0.778857	0.721429	0.75	0.142857	0	0	0	0	0.0662857	0.887143	0.561429
170	Colombia	0.267	0.301429	0.49684	0.49684	0.7358	0.0571429	0.142857	0	0	0	0	0.309629	0.346272	0.346272
174	Comoros	0.481861	0.755714	0.901429	0.901429	0.708171	0.0571429	0.142857	0.195864	0.457143	0	0	0.787143	0.118327	0.118327
178	Congo	0.486214	0.622016	0.558069	0.558069	0.786598	0.0571429	0.142857	0.195864	0.457143	0	0	0.341429	0.314073	0.314073
188	Costa Rica	0.267	0.622016	0.749971	0.749971	0.786598	0.0571429	0.142857	0	0	0	0	0.113429	0.439224	0.439224
384	Côte d'Ivoire	0.385714	0.267143	0.198571	0.198571	0.121429	0.0571429	0.142857	0.199762	0.457143	0	0	0.158	0.39	0.39
192	Cuba	0.267	0.961429	0.908114	0.908114	0.708171	0.0571429	0.142857	0	0	0	0	0.234714	0.964286	0.964286
408	Democratic People's Republic of Korea	0.217106	0.642311	0.648874	0.648874	0.708171	0.0571429	0.142857	0	0	0	0	0.907143	0.115714	0.115714
180	Democratic Republic of the Congo	0.21	0.344286	0.406257	0.406257	0.686275	0.0571429	0.142857	0.324495	0.457143	0	0	0.0842857	0.201429	0.252857
262	Djibouti	0.481861	0.945571	0.599479	0.599479	0.686275	0.0571429	0.142857	0.195864	0.457143	0	0	0.737086	0.281418	0.281418
214	Dominican Republic	0.197911	0.500886	0.648874	0.648874	0.708171	0.0571429	0.142857	0	0	0	0	0.217914	0.53899	0.53899
218	Ecuador	0.252857	0.642311	0.602286	0.602286	0.708171	0.0571429	0.142857	0	0	0	0	0.444971	0.273525	0.273525
818	Egypt	0.192857	0.622016	0.767886	0.767886	0.786598	0.0571429	0.142857	0	0	0	0	0.05	0.246252	0.246252
222	El Salvador	0.557143	0.781429	0.618571	0.618571	0.751394	0.0571429	0.142857	0	0	0	0	0.05	0.344132	0.344132
232	Eritrea	0.481861	0.875714	0.550865	0.550865	0.751394	0.0571429	0.142857	0	0	0	0	0.406571	0.512727	0.512727
231	Ethiopia	0.481861	0.642311	0.648874	0.648874	0.708171	0.0571429	0.142857	0.195864	0.457143	0	0	0.223914	0.444321	0.444321
242	Fiji	0.217106	0.654571	0.550865	0.550865	0.751394	0.0571429	0.142857	0	0	0	0	0.05	0.236744	0.236744
266	Gabon	0.668571	0.412857	0.550865	0.550865	0.751394	0.0571429	0.142857	0.363474	0.457143	0	0	0.05	0.432075	0.432075
270	Gambia	0.484037	0.542472	0.550865	0.550865	0.751394	0.0571429	0.142857	0.197813	0.457143	0	0	0.132286	0.329925	0.329925
268	Georgia	0.225702	0.694686	0.300229	0.300229	0.533629	0.209886	0.142857	0	0	0	0	0.05	0.327706	0.327706
288	Ghana	0.388105	0.604	0.941714	0.941714	0.751394	0.0571429	0.142857	0.195864	0.457143	0	0	0.0928571	0.369651	0.369651
320	Guatemala	0.210294	0.918571	0.764286	0.764286	0.751394	0.0571429	0.142857	0	0	0	0	0.0818	0.340068	0.340068
324	Guinea	0.460899	0.884286	0.458286	0.458286	0.686275	0.0571429	0.142857	0.195864	0.457143	0	0	0.104	0.309252	0.309252
624	Guinea-Bissau	0.484037	0.682899	0.464286	0.464286	0.686275	0.0571429	0.142857	0.197813	0.457143	0	0	0.05	0.242455	0.242455
328	Guyana	0.267	0.305114	0.648874	0.648874	0.708171	0.0571429	0.142857	0.164959	0.457143	0	0	0.262314	0.559942	0.559942
332	Haiti	0.267	0.813657	0.550865	0.550865	0.751394	0.0571429	0.142857	0.164959	0.457143	0	0	0.203429	0.369444	0.369444
340	Honduras	0.267	0.404286	0.384829	0.384829	0.751394	0.0571429	0.142857	0	0	0	0	0.430571	0.415838	0.415838
348	Hungary	0.225702	0.374071	0.592857	0.592857	0.755714	0.246657	0.142857	0	0	0	0	0.0534286	0.247673	0.247673
356	India	0.364286	0.772857	0.764286	0.275714	0.747143	0.117143	0.142857	0	0	0	0	0.0671429	0.201429	0.21
360	Indonesia	0.3	0.327143	0.321657	0.321657	0.867571	0.228571	0.142857	0	0	0	0	0.324286	0.287143	0.287143
364	Iran (Islamic Republic of)	0.217106	0.500886	0.648874	0.648874	0.9076	0.1618	0.142857	0	0	0	0	0.05	0.158725	0.158725
368	Iraq	0.192857	0.682899	0.599479	0.599479	0.686275	0.0571429	0.142857	0	0	0	0	0.0671429	0.115714	0.115714
388	Jamaica	0.267	0.863714	0.870743	0.870743	0.708171	0.0571429	0.142857	0.164959	0.457143	0	0	0.553229	0.43214	0.43214
400	Jordan	0.192857	0.542472	0.550865	0.550865	0.751394	0.0571429	0.142857	0	0	0	0	0.05	0.115714	0.115714
398	Kazakhstan	0.196416	0.875714	0.8056	0.8056	0.646857	0.0571429	0.142857	0	0	0	0	0.322743	0.234616	0.234616
404	Kenya	0.535714	0.642311	0.648874	0.648874	0.5638	0.0571429	0.142857	0.480411	0.457143	0	0	0.172571	0.446968	0.446968
417	Kyrgyzstan	0.225702	0.644286	0.481857	0.481857	0.734286	0.2509	0.142857	0	0	0	0	0.2192	0.167475	0.167475
418	Lao People's Democratic Republic	0.217106	0.593029	0.558069	0.558069	0.786598	0.0571429	0.142857	0	0	0	0	0.0714286	0.292702	0.292702
422	Lebanon	0.192857	0.31	0.25	0.25	0.635714	0.0571429	0.142857	0	0	0	0	0.05	0.241533	0.241533
426	Lesotho	0.364286	0.682899	0.599479	0.599479	0.686275	0.0571429	0.142857	0.225714	0.457143	0	0	0.355657	0.337366	0.337366
430	Liberia	0.484037	0.622016	0.558069	0.558069	0.786598	0.0571429	0.142857	0	0	0	0	0.0667143	0.331586	0.331586
434	Libyan Arab Jamahiriya	0.192857	0.622016	0.558069	0.558069	0.786598	0.0571429	0.142857	0	0	0	0	0.05	0.115714	0.115714
450	Madagascar	0.481861	0.462571	0.648874	0.648874	0.802	0.0571429	0.142857	0	0	0	0	0.05	0.121125	0.121125
454	Malawi	0.51	0.378571	0.164286	0.599479	0.686275	0.0571429	0.142857	0.558369	0.457143	0	0	0.178571	0.298286	0.484286
458	Malaysia	0.192857	0.542472	0.550865	0.550865	0.837057	0.164741	0.142857	0	0	0	0	0.907143	0.273458	0.273458
462	Maldives	0.217106	0.542472	0.550865	0.550865	0.738571	0.0571429	0.142857	0	0	0	0	0.05	0.280549	0.280549
466	Mali	0.45	0.601429	0.550865	0.550865	0.751394	0.0571429	0.142857	0	0	0	0	0.0757143	0.36152	0.36152
478	Mauritania	0.484037	0.542472	0.550865	0.550865	0.751394	0.0571429	0.142857	0	0	0	0	0.155429	0.269368	0.269368
480	Mauritius	0.481861	0.811429	0.495229	0.495229	0.885829	0.0571429	0.142857	0.195864	0.457143	0	0	0.1088	0.239989	0.239989
484	Mexico	0.276857	0.464286	0.464286	0.464286	0.421429	0.194286	0.142857	0	0	0	0	0.0757143	0.544286	0.544286
496	Mongolia	0.259421	0.755886	0.682857	0.682857	0.751394	0.0571429	0.142857	0	0	0	0	0.157657	0.15825	0.15825
504	Morocco	0.192857	0.541429	0.5404	0.5404	0.698286	0.0571429	0.142857	0	0	0	0	0.0902857	0.26738	0.26738
508	Mozambique	0.403054	0.542472	0.550865	0.550865	0.751394	0.0571429	0.142857	0.195864	0.457143	0	0	0.247143	0.39	0.39
104	Myanmar	0.482571	0.774314	0.713629	0.713629	0.812457	0.108571	0.142857	0	0	0	0	0.221429	0.338571	0.578571
516	Namibia	0.647143	0.542472	0.550865	0.550865	0.751394	0.0571429	0.142857	0.534982	0.457143	0	0	0.41	0.827143	0.827143
524	Nepal	0.192857	0.472857	0.783571	0.783571	0.938286	0.0571429	0.142857	0	0	0	0	0.0843714	0.254217	0.254217
558	Nicaragua	0.267	0.300743	0.370343	0.370343	0.751394	0.0571429	0.142857	0	0	0	0	0.420886	0.311189	0.311189
562	Niger	0.557143	0.542472	0.550865	0.550865	0.751394	0.0571429	0.142857	0	0	0	0	0.0701429	0.334251	0.334251
566	Nigeria	0.46488	0.275714	0.275714	0.275714	0.729057	0.0571429	0.142857	0.195864	0.457143	0	0	0.150286	0.238541	0.238541
586	Pakistan	0.192857	0.172857	0.599479	0.599479	0.687314	0.0571429	0.142857	0	0	0	0	0.05	0.146696	0.146696
591	Panama	0.317143	0.79	0.884286	0.884286	0.708171	0.0571429	0.142857	0	0	0	0	0.17	0.419587	0.419587
598	Papua New Guinea	0.372857	0.387143	0.691943	0.691943	0.786598	0.0571429	0.142857	0	0	0	0	0.289486	0.52072	0.52072
600	Paraguay	0.292286	0.646171	0.597657	0.597657	0.910943	0.0571429	0.142857	0	0	0	0	0.05	0.36301	0.36301
604	Peru	0.257143	0.807143	0.498571	0.498571	0.786598	0.0571429	0.142857	0	0	0	0	0.05	0.427776	0.427776
608	Philippines	0.200288	0.592857	0.316257	0.316257	0.3334	0.0571429	0.142857	0	0	0	0	0.05	0.317995	0.317995
498	Republic of Moldova	0.236499	0.25	0.341714	0.341714	0.97	0.282014	0.142857	0.114286	0.457143	0	0	0.169143	0.424601	0.424601
642	Romania	0.192857	0.404286	0.627143	0.627143	0.254971	0.262214	0.142857	0	0	0	0	0.05	0.508003	0.508003
646	Rwanda	0.429139	0.682899	0.599479	0.599479	0.686275	0.0571429	0.142857	0.195864	0.457143	0	0	0.378286	0.590529	0.590529
686	Senegal	0.535714	0.837143	0.846829	0.846829	0.481429	0.0571429	0.142857	0	0	0	0	0.158086	0.409988	0.409988
688	Serbia	0.225702	0.707629	0.439771	0.439771	0.777571	0.255143	0.142857	0	0	0	0	0.05	0.367725	0.367725
694	Sierra Leone	0.47049	0.747143	0.648874	0.648874	0.708171	0.0571429	0.142857	0.195864	0.457143	0	0	0.05	0.238401	0.238401
706	Somalia	0.481861	0.179286	0.558069	0.558069	0.786598	0.0571429	0.142857	0	0	0	0	0.122	0.155535	0.155535
710	South Africa	0.75	0.622016	0.558069	0.558069	0.786598	0.149071	0.142857	0.402453	0.457143	0	0	0.261714	0.398571	0.398571
728	South Sudan	0.107143	0.542472	0.550865	0.550865	0.751394	0.0571429	0.142857	0.114286	0.457143	0	0	0.05	0.14318	0.14318
144	Sri Lanka	0.217106	0.542472	0.550865	0.550865	0.751394	0.0571429	0.142857	0	0	0	0	0.0520571	0.22699	0.22699
729	Sudan	0.364286	0.138571	0.550865	0.550865	0.751394	0.0571429	0.142857	0	0	0	0	0.0586571	0.148898	0.148898
740	Suriname	0.267	0.409514	0.594314	0.594314	0.786598	0.0571429	0.142857	0.164959	0.457143	0	0	0.05	0.413059	0.413059
748	Swaziland	0.601286	0.978571	0.558069	0.558069	0.786598	0.0571429	0.142857	0.195864	0.457143	0	0	0.381286	0.158571	0.468204
760	Syrian Arab Republic	0.192857	0.622016	0.558069	0.558069	0.786598	0.0571429	0.142857	0	0	0	0	0.05	0.115714	0.115714
762	Tajikistan	0.225702	0.558571	0.476543	0.476543	0.712857	0.0571429	0.142857	0	0	0	0	0.147714	0.190686	0.190686
807	TFYR Macedonia	0.225702	0.542472	0.550865	0.550865	0.751394	0.0571429	0.142857	0	0	0	0	0.05	0.115714	0.115714
764	Thailand	0.229714	0.583429	0.573143	0.573143	0.661429	0.2014	0.142857	0	0	0	0	0.213886	0.235714	0.598286
626	Timor-Leste	0.217106	0.542472	0.550865	0.550865	0.751394	0.0571429	0.142857	0	0	0	0	0.05	0.115714	0.115714
768	Togo	0.484037	0.841429	0.550865	0.550865	0.751394	0.0571429	0.142857	0.197813	0.457143	0	0	0.160914	0.318481	0.318481
788	Tunisia	0.192857	0.359114	0.459657	0.459657	0.8734	0.0571429	0.142857	0	0	0	0	0.0664571	0.285575	0.285575
792	Turkey	0.192857	0.481429	0.284286	0.284286	0.207143	0.0571429	0.142857	0	0	0	0	0.101429	0.267555	0.267555
795	Turkmenistan	0.225702	0.542472	0.550865	0.550865	0.751394	0.0571429	0.142857	0	0	0	0	0.05	0.115714	0.115714
800	Uganda	0.227143	0.374071	0.49684	0.49684	0.7358	0.0571429	0.142857	0.114286	0.457143	0	0	0.358571	0.201429	0.45
804	Ukraine	0.225702	0.645657	0.576657	0.576657	0.940171	0.265043	0.142857	0	0	0	0	0.156543	0.265785	0.265785
834	United Republic of Tanzania	0.338571	0.704286	0.550865	0.550865	0.751394	0.0571429	0.142857	0.195864	0.457143	0	0	0.296	0.467143	0.467143
860	Uzbekistan	0.225702	0.672657	0.509971	0.509971	0.810229	0.0571429	0.142857	0	0	0	0	0.05	0.289498	0.289498
862	Venezuela	0.267	0.542472	0.550865	0.550865	0.751394	0.0571429	0.142857	0	0	0	0	0.05	0.115714	0.115714
704	Viet Nam	0.227143	0.558571	0.484	0.326971	0.37	0.108571	0.142857	0	0	0	0	0.0697143	0.381429	0.381429
887	Yemen	0.192857	0.414743	0.466257	0.466257	0.708171	0.0571429	0.142857	0	0	0	0	0.05	0.150115	0.150115
894	Zambia	0.475714	0.642311	0.648874	0.648874	0.708171	0.0571429	0.142857	0.195864	0.457143	0	0	0.181914	0.488278	0.488278
716	Zimbabwe	0.398571	0.374071	0.49684	0.49684	0.7358	0.0571429	0.142857	0.195864	0.457143	0	0	0.275429	0.470114	0.470114

## Sheet: Resource Needs by Intervention
J. Resource Needs (Millions of US$)
	2016	2017	2018	2019	2020	2021	2022	2023	2024	2025	2026	2027	2028	2029	2030
Condom promotion	1144.85	1350.77	1562.61	1780.65	2005.17	2035.53	2066.83	2099.11	2132.38	2166.69	2199.54	2233.36	2268.17	2304.01	2340.9
Key populations
Sex worker outreach	421.506	454.447	487.07	519.344	535.564	542.778	550.154	557.697	565.411	573.301	580.769	588.405	596.212	604.196	612.361
Men who have sex with men outreach	439.621	486.401	532.23	577.044	602.816	610.279	617.878	625.617	633.498	641.525	649.074	656.752	664.562	672.508	680.591
Transgender	25.1343	27.5882	30.0004	32.3671	33.6814	34.177	34.683	35.1996	35.7271	36.2658	36.766	37.2759	37.7957	38.3257	38.8661
PWID: Outreach	545.929	596.111	649.37	705.881	653.338	662.734	672.32	682.1	692.08	702.263	712.027	721.978	732.12	742.456	752.991
PWID: Drug substitution	435.283	525.519	618.379	713.944	812.299	819.342	799.351	773.614	741.884	703.901	658.827	607.037	548.258	482.21	408.598
Prisoners	32.9887	39.6039	46.3669	53.283	60.3577	64.1691	68.0751	72.0788	76.1835	80.3926	84.6057	88.9191	93.3364	97.8607	102.496
Behavior change programs
Cash transfers for girls	129.568	229.356	304.809	360.443	559.993	645.399	736.736	832.547	930.562	1027.44	882.248	747.299	621.973	505.505	397.03
PMTCT	466.848	482.539	493.612	492.689	475.959	404.294	336.637	275.96	222.1	174.759	133.522	97.8844	67.4048	41.5918	19.9617
Medical male circumcision	408.145	426.034	444.703	464.182	484.503	131.558	133.912	136.32	138.784	141.305	143.505	145.754	148.051	150.398	152.796
Post-exposure prophylaxis (PEP)	0.556225	0.596874	0.637928	0.679396	0.721291	0.724995	0.728767	0.73261	0.736525	0.740513	0.744179	0.747912	0.751713	0.755584	0.759526
Pre-exposure prophylaxis (PrEP)
Key populations	90.1637	182.92	278.366	376.605	668.836	772.291	864.438	944.707	1012.5	1067.17	1106.66	1131.59	1141.3	1135.07	1112.15
Discordant couples	17.3492	33.7503	49.1028	63.3112	106.799	122.605	136.436	148.235	157.939	165.486	170.81	173.841	174.507	172.733	168.44
Adolescents	0.798303	1.59203	2.38161	3.16746	5.53006	6.296	6.94863	7.48778	7.91315	8.22437	8.48102	8.62279	8.64642	8.54854	8.3257
Treatment care and support
Testing and counseling	1837.89	1904.45	1966.67	2023.06	1919.95	1921.01	1833.45	1762.18	1704.16	1656.95	1618.56	1587.4	1562.19	1541.87	1525.6
Pre-ART care	607.772	404.92	227.962	88.2867	0	0	0	0	0	0	0	0	0	0	0
ART	10131.7	11095.2	10765.1	10257.6	9505.39	8964.45	8914.65	8860.85	8804.77	8747.48	8689.68	8631.84	8574.26	8517.17	8460.51
Program Enablers	2418.5	2643.16	2686.81	2706.65	2706.76	2613.1	2621.59	2630.97	2640.6	2649.66	2622.93	2596.45	2569.8	2542.55	2514.24
Social Enablers	1922.09	2149.71	2269.04	2369.24	2449.78	2422.63	2452.57	2483.78	2515.94	2548.58	2560.48	2573.34	2586.95	2601.07	2615.49
Development Synergies	1947.91	2159.86	2305.78	2448.26	2584.79	2491.58	2476.26	2469.62	2472.42	2485.58	2383.05	2284.95	2190.8	2100.18	2012.75
Total LMIC	23024.6	25194.5	25721	26036.7	26172.2	25265	25323.7	25398.8	25485.6	25577.7	25242.3	24913.4	24587.1	24259	23924.8
Low income	5177.46	5727.83	6230.12	6727.28	7422.95	6819.08	6814.31	6831.72	6867.33	6916.84	6799.41	6691.67	6591.38	6496.57	6405.07
Lower middle income	6346.31	7168.24	7658.7	8106.28	8207.4	8104.88	8117.87	8134.69	8155.05	8178.33	8098.62	8018.93	7938.46	7856.23	7771.18
Upper middle income	11500.9	12298.5	11832.2	11203.1	10541.9	10341	10391.5	10432.4	10463.2	10482.5	10344.2	10202.8	10057.2	9906.21	9748.6

## Sheet: Total by country
K. Resource needs by country (US$)
Code	Country	2016	2017	2018	2019	2020	2021	2022	2023	2024	2025	2026	2027	2028	2029	2030
4	Afghanistan	3.04447e+07	3.50216e+07	4.01765e+07	4.60979e+07	4.82739e+07	5.13579e+07	5.27022e+07	5.39837e+07	5.52005e+07	5.63506e+07	5.67051e+07	5.69167e+07	5.69765e+07	5.68748e+07	5.66014e+07
8	Albania	8.79042e+06	9.54673e+06	1.0312e+07	1.10933e+07	1.1575e+07	1.1533e+07	1.14247e+07	1.12798e+07	1.10992e+07	1.0884e+07	1.06475e+07	1.03747e+07	1.00659e+07	9.72123e+06	9.34093e+06
12	Algeria	2.79982e+07	3.15266e+07	3.55748e+07	3.98302e+07	4.45768e+07	4.54091e+07	4.65966e+07	4.7757e+07	4.89001e+07	5.00322e+07	5.07138e+07	5.12967e+07	5.17845e+07	5.21667e+07	5.24411e+07
24	Angola	2.68717e+08	3.02878e+08	3.10303e+08	3.11145e+08	3.03556e+08	2.90714e+08	2.87858e+08	2.86659e+08	2.86883e+08	2.88351e+08	2.89399e+08	2.9116e+08	2.93503e+08	2.96311e+08	2.9949e+08
51	Armenia	9.11198e+06	1.08442e+07	1.26696e+07	1.46661e+07	1.65293e+07	1.59921e+07	1.58702e+07	1.57155e+07	1.55304e+07	1.53164e+07	1.50315e+07	1.47159e+07	1.43694e+07	1.39916e+07	1.3582e+07
31	Azerbaijan	3.23758e+07	3.75e+07	4.24889e+07	4.76765e+07	5.12152e+07	4.98169e+07	4.93655e+07	4.87843e+07	4.80778e+07	4.72485e+07	4.65478e+07	4.5705e+07	4.47158e+07	4.35749e+07	4.22769e+07
50	Bangladesh	4.01942e+07	4.60597e+07	5.22358e+07	5.8824e+07	6.44755e+07	6.6754e+07	6.85012e+07	7.02737e+07	7.20865e+07	7.39575e+07	7.4118e+07	7.41561e+07	7.40677e+07	7.38481e+07	7.34937e+07
112	Belarus	4.01385e+07	4.54889e+07	5.32418e+07	6.24518e+07	7.34819e+07	7.00255e+07	6.92893e+07	6.83888e+07	6.73433e+07	6.61662e+07	6.48749e+07	6.34506e+07	6.18948e+07	6.02061e+07	5.83834e+07
84	Belize	5.15447e+06	5.75498e+06	6.34193e+06	6.93705e+06	7.56821e+06	7.50715e+06	7.52869e+06	7.55154e+06	7.57671e+06	7.60189e+06	7.61426e+06	7.62506e+06	7.63448e+06	7.64027e+06	7.64294e+06
204	Benin	7.38527e+07	7.71559e+07	7.70248e+07	7.62925e+07	7.60613e+07	7.3031e+07	7.22022e+07	7.17024e+07	7.15065e+07	7.15886e+07	7.13643e+07	7.13001e+07	7.13759e+07	7.15725e+07	7.18739e+07
64	Bhutan	1.20633e+06	1.45845e+06	1.73697e+06	2.06434e+06	2.37293e+06	2.28666e+06	2.29575e+06	2.30106e+06	2.30275e+06	2.3009e+06	2.27983e+06	2.25399e+06	2.22329e+06	2.18754e+06	2.14656e+06
68	Bolivia	3.31944e+07	4.10682e+07	4.9876e+07	6.01904e+07	7.24728e+07	7.08601e+07	7.17361e+07	7.25157e+07	7.31969e+07	7.37874e+07	7.40188e+07	7.41343e+07	7.41211e+07	7.39846e+07	7.37143e+07
70	Bosnia and Herzegovina	1.12494e+07	1.21673e+07	1.30723e+07	1.39734e+07	1.45168e+07	1.44982e+07	1.43509e+07	1.41639e+07	1.39383e+07	1.36751e+07	1.33113e+07	1.29108e+07	1.24747e+07	1.2004e+07	1.14997e+07
72	Botswana	6.78866e+08	6.68753e+08	5.2151e+08	3.65685e+08	2.04101e+08	1.9527e+08	1.92464e+08	1.90006e+08	1.87826e+08	1.85839e+08	1.81424e+08	1.76953e+08	1.72399e+08	1.67735e+08	1.62941e+08
76	Brazil	1.32375e+09	1.4492e+09	1.50205e+09	1.54862e+09	1.60463e+09	1.57086e+09	1.58236e+09	1.59139e+09	1.59805e+09	1.60245e+09	1.60131e+09	1.59779e+09	1.5919e+09	1.58366e+09	1.57305e+09
100	Bulgaria	1.26019e+07	1.43418e+07	1.62567e+07	1.83166e+07	2.04607e+07	1.9864e+07	1.97294e+07	1.95682e+07	1.93847e+07	1.91824e+07	1.88983e+07	1.85934e+07	1.82685e+07	1.79239e+07	1.75598e+07
854	Burkina Faso	6.29419e+07	6.7332e+07	7.11763e+07	7.48967e+07	7.90527e+07	7.82271e+07	7.83423e+07	7.86348e+07	7.91e+07	7.97196e+07	8.0234e+07	8.08503e+07	8.15567e+07	8.23373e+07	8.31772e+07
108	Burundi	5.62303e+07	6.04366e+07	6.09617e+07	6.05206e+07	5.99565e+07	5.59837e+07	5.47239e+07	5.39045e+07	5.34611e+07	5.33428e+07	5.30809e+07	5.29832e+07	5.30143e+07	5.31453e+07	5.33521e+07
116	Cambodia	2.78548e+07	3.02815e+07	3.51177e+07	4.04296e+07	4.551e+07	4.47798e+07	4.4613e+07	4.44043e+07	4.41555e+07	4.38607e+07	4.33765e+07	4.28161e+07	4.21757e+07	4.14479e+07	4.06288e+07
120	Cameroon	1.99458e+08	2.04598e+08	2.25213e+08	2.58367e+08	2.91928e+08	2.84954e+08	2.80133e+08	2.75904e+08	2.72297e+08	2.69308e+08	2.65521e+08	2.62085e+08	2.5895e+08	2.56069e+08	2.53389e+08
140	Central African Republic	3.52719e+07	4.16808e+07	4.93423e+07	5.84635e+07	6.99614e+07	6.45869e+07	6.37492e+07	6.3043e+07	6.24663e+07	6.20105e+07	6.14418e+07	6.0941e+07	6.04956e+07	6.00939e+07	5.97242e+07
148	Chad	1.17804e+08	1.22135e+08	1.26226e+08	1.31209e+08	1.38331e+08	1.30342e+08	1.28859e+08	1.27854e+08	1.27303e+08	1.27178e+08	1.26707e+08	1.26491e+08	1.26493e+08	1.26683e+08	1.27032e+08
156	China	2.39222e+09	2.55358e+09	2.56856e+09	2.53983e+09	2.51643e+09	2.4885e+09	2.50796e+09	2.52308e+09	2.53398e+09	2.54077e+09	2.53702e+09	2.5283e+09	2.51463e+09	2.49602e+09	2.47247e+09
170	Colombia	2.64758e+08	2.96731e+08	3.03583e+08	3.05136e+08	3.02625e+08	2.96351e+08	2.96025e+08	2.9524e+08	2.94033e+08	2.92425e+08	2.89572e+08	2.86292e+08	2.8259e+08	2.7846e+08	2.73891e+08
174	Comoros	8.91715e+06	9.89471e+06	1.0807e+07	1.1654e+07	1.24858e+07	1.16707e+07	1.14859e+07	1.13682e+07	1.13047e+07	1.1285e+07	1.1257e+07	1.12515e+07	1.12629e+07	1.1287e+07	1.13197e+07
178	Congo	3.92646e+07	4.37074e+07	4.83058e+07	5.36383e+07	5.65556e+07	5.56728e+07	5.44918e+07	5.34487e+07	5.25484e+07	5.17905e+07	5.09752e+07	5.027e+07	4.96676e+07	4.91575e+07	4.87284e+07
188	Costa Rica	2.77074e+07	3.01874e+07	2.94917e+07	2.82798e+07	2.67321e+07	2.67433e+07	2.6945e+07	2.70969e+07	2.71996e+07	2.72536e+07	2.71575e+07	2.70074e+07	2.68005e+07	2.65354e+07	2.62132e+07
384	Côte d'Ivoire	1.40164e+08	1.58301e+08	1.92909e+08	2.35163e+08	2.70599e+08	2.74039e+08	2.69934e+08	2.66479e+08	2.63616e+08	2.61302e+08	2.59222e+08	2.57548e+08	2.56237e+08	2.55253e+08	2.54548e+08
192	Cuba	7.90124e+07	8.18194e+07	7.66048e+07	7.11762e+07	6.61193e+07	6.55398e+07	6.46921e+07	6.37674e+07	6.27707e+07	6.17066e+07	6.07985e+07	5.98137e+07	5.87535e+07	5.76208e+07	5.64164e+07
408	Democratic People's Republic of Korea	2.88763e+07	3.20807e+07	3.539e+07	3.88021e+07	4.08913e+07	4.14536e+07	4.17508e+07	4.19195e+07	4.19606e+07	4.18756e+07	4.1524e+07	4.10278e+07	4.03865e+07	3.95995e+07	3.86662e+07
180	Democratic Republic of the Congo	3.73479e+08	4.58073e+08	5.29625e+08	5.98892e+08	7.08921e+08	7.2205e+08	7.5299e+08	7.82792e+08	8.11305e+08	8.38344e+08	8.59581e+08	8.78282e+08	8.94138e+08	9.06808e+08	9.15926e+08
262	Djibouti	6.14632e+06	7.09797e+06	8.5801e+06	1.04409e+07	1.26396e+07	1.16931e+07	1.15696e+07	1.145e+07	1.13345e+07	1.12232e+07	1.10949e+07	1.0969e+07	1.08452e+07	1.07229e+07	1.06014e+07
214	Dominican Republic	1.22341e+08	1.3453e+08	1.36061e+08	1.35678e+08	1.33342e+08	1.2806e+08	1.26828e+08	1.25569e+08	1.24289e+08	1.23e+08	1.21493e+08	1.1997e+08	1.18421e+08	1.16852e+08	1.15259e+08
218	Ecuador	6.01455e+07	7.07463e+07	7.94754e+07	8.83104e+07	9.78716e+07	9.6392e+07	9.74821e+07	9.84047e+07	9.91595e+07	9.97455e+07	9.99802e+07	1.00022e+08	9.98656e+07	9.95044e+07	9.89317e+07
818	Egypt	4.65507e+07	5.36153e+07	6.11293e+07	6.9447e+07	7.692e+07	7.77555e+07	7.9712e+07	8.16674e+07	8.36364e+07	8.56254e+07	8.69663e+07	8.81827e+07	8.92748e+07	9.02325e+07	9.10533e+07
222	El Salvador	3.39368e+07	3.64248e+07	3.80189e+07	3.94841e+07	4.0731e+07	4.01248e+07	3.99037e+07	3.96623e+07	3.93981e+07	3.9111e+07	3.87305e+07	3.83229e+07	3.78841e+07	3.74134e+07	3.69178e+07
232	Eritrea	1.69087e+07	1.83235e+07	1.95733e+07	2.08737e+07	2.21709e+07	2.25767e+07	2.3229e+07	2.39041e+07	2.46118e+07	2.53589e+07	2.57734e+07	2.61799e+07	2.65765e+07	2.69616e+07	2.73332e+07
231	Ethiopia	3.78535e+08	4.03398e+08	4.38778e+08	4.78713e+08	5.32806e+08	4.8811e+08	4.74085e+08	4.65285e+08	4.60582e+08	4.59129e+08	4.5536e+08	4.52973e+08	4.51526e+08	4.50674e+08	4.50144e+08
242	Fiji	1.09647e+06	1.24113e+06	1.38643e+06	1.54043e+06	1.65628e+06	1.65256e+06	1.66703e+06	1.67737e+06	1.68392e+06	1.68682e+06	1.67992e+06	1.66886e+06	1.65366e+06	1.63436e+06	1.61101e+06
266	Gabon	6.56466e+07	6.70777e+07	5.57114e+07	4.24393e+07	2.71583e+07	2.58923e+07	2.52693e+07	2.47463e+07	2.43121e+07	2.3954e+07	2.36111e+07	2.33182e+07	2.30677e+07	2.28522e+07	2.26658e+07
270	Gambia	1.02089e+07	1.17444e+07	1.32663e+07	1.49043e+07	1.68883e+07	1.56228e+07	1.53294e+07	1.51147e+07	1.49727e+07	1.48972e+07	1.47922e+07	1.4727e+07	1.46958e+07	1.46925e+07	1.47115e+07
268	Georgia	2.23992e+07	2.51506e+07	2.72807e+07	2.93123e+07	3.02351e+07	2.97809e+07	2.94831e+07	2.91104e+07	2.86672e+07	2.81555e+07	2.75616e+07	2.68919e+07	2.61464e+07	2.53256e+07	2.44296e+07
288	Ghana	9.52679e+07	1.07261e+08	1.26691e+08	1.48136e+08	1.52716e+08	1.62656e+08	1.58521e+08	1.55239e+08	1.52697e+08	1.50804e+08	1.48619e+08	1.46801e+08	1.45274e+08	1.43991e+08	1.42903e+08
320	Guatemala	6.15676e+07	7.20157e+07	8.15329e+07	9.16067e+07	1.02486e+08	9.96607e+07	1.00155e+08	1.0056e+08	1.00884e+08	1.01113e+08	1.00963e+08	1.0068e+08	1.00257e+08	9.96776e+07	9.8931e+07
324	Guinea	6.47391e+07	7.35992e+07	8.26107e+07	9.18171e+07	1.02475e+08	9.62513e+07	9.44561e+07	9.31617e+07	9.23191e+07	9.18789e+07	9.11995e+07	9.07539e+07	9.0508e+07	9.04293e+07	9.04907e+07
624	Guinea-Bissau	1.28377e+07	1.51472e+07	1.7583e+07	2.02948e+07	2.36205e+07	2.16995e+07	2.126e+07	2.08862e+07	2.05744e+07	2.03176e+07	2.00282e+07	1.97706e+07	1.95401e+07	1.9331e+07	1.91386e+07
328	Guyana	1.45844e+07	1.62973e+07	1.76699e+07	1.90548e+07	2.02747e+07	1.99845e+07	1.99013e+07	1.98209e+07	1.97424e+07	1.96649e+07	1.95811e+07	1.94952e+07	1.94054e+07	1.931e+07	1.92072e+07
332	Haiti	1.3845e+08	1.62118e+08	2.04111e+08	2.50825e+08	3.02294e+08	2.91666e+08	2.88188e+08	2.84774e+08	2.81415e+08	2.78119e+08	2.74399e+08	2.70708e+08	2.6701e+08	2.63305e+08	2.59575e+08
340	Honduras	3.26724e+07	3.77011e+07	4.34706e+07	4.9542e+07	5.60417e+07	5.56829e+07	5.57493e+07	5.57615e+07	5.57196e+07	5.5624e+07	5.52291e+07	5.47669e+07	5.42322e+07	5.36239e+07	5.29379e+07
356	India	7.3127e+08	8.0308e+08	8.24728e+08	8.37328e+08	8.39536e+08	8.19589e+08	8.25881e+08	8.32025e+08	8.38319e+08	8.45023e+08	8.40341e+08	8.34918e+08	8.28804e+08	8.22e+08	8.14491e+08
360	Indonesia	5.968e+08	7.28063e+08	8.48002e+08	9.61495e+08	9.70936e+08	9.91678e+08	1.00213e+09	1.01164e+09	1.0203e+09	1.0282e+09	1.03267e+09	1.03611e+09	1.0385e+09	1.03983e+09	1.04008e+09
364	Iran (Islamic Republic of)	1.44241e+08	1.69977e+08	1.86483e+08	1.98518e+08	1.99645e+08	1.89747e+08	1.91604e+08	1.93074e+08	1.94187e+08	1.94963e+08	1.94472e+08	1.93517e+08	1.92083e+08	1.9015e+08	1.87697e+08
368	Iraq	5.01053e+07	5.78182e+07	6.60838e+07	7.49251e+07	8.28933e+07	8.65547e+07	8.96595e+07	9.26039e+07	9.53759e+07	9.79642e+07	9.96434e+07	1.00988e+08	1.0197e+08	1.02557e+08	1.02717e+08
388	Jamaica	2.82485e+07	3.18207e+07	4.08897e+07	5.16607e+07	6.48203e+07	6.24486e+07	6.17166e+07	6.09836e+07	6.02471e+07	5.95156e+07	5.87071e+07	5.79034e+07	5.70968e+07	5.62882e+07	5.54777e+07
400	Jordan	1.11666e+07	1.27987e+07	1.45081e+07	1.62954e+07	1.78373e+07	1.83209e+07	1.86641e+07	1.89552e+07	1.91931e+07	1.93772e+07	1.94917e+07	1.95347e+07	1.95026e+07	1.93916e+07	1.91977e+07
398	Kazakhstan	7.60542e+07	8.83236e+07	9.70823e+07	1.04834e+08	1.05391e+08	1.0316e+08	1.03113e+08	1.02896e+08	1.02517e+08	1.01984e+08	1.0136e+08	1.00542e+08	9.95223e+07	9.82901e+07	9.68348e+07
404	Kenya	4.35639e+08	4.58386e+08	4.88088e+08	5.18023e+08	5.35795e+08	5.32832e+08	5.27491e+08	5.22798e+08	5.18716e+08	5.15232e+08	5.10138e+08	5.05233e+08	5.00502e+08	4.95874e+08	4.91212e+08
417	Kyrgyzstan	1.53619e+07	1.80088e+07	2.12818e+07	2.52159e+07	2.95127e+07	2.81542e+07	2.8128e+07	2.80721e+07	2.79921e+07	2.78899e+07	2.78285e+07	2.77355e+07	2.7608e+07	2.74411e+07	2.72299e+07
418	Lao People's Democratic Republic	1.08209e+07	1.23089e+07	1.3646e+07	1.50025e+07	1.57878e+07	1.59024e+07	1.60976e+07	1.62729e+07	1.64266e+07	1.65573e+07	1.65574e+07	1.6518e+07	1.64362e+07	1.63089e+07	1.61328e+07
422	Lebanon	1.00858e+07	1.17233e+07	1.27642e+07	1.36409e+07	1.40791e+07	1.38504e+07	1.369e+07	1.34925e+07	1.3261e+07	1.29979e+07	1.279e+07	1.25455e+07	1.22647e+07	1.19482e+07	1.15964e+07
426	Lesotho	9.02102e+07	1.01728e+08	1.13773e+08	1.26261e+08	1.40544e+08	1.3586e+08	1.3619e+08	1.36637e+08	1.37159e+08	1.37683e+08	1.35625e+08	1.33369e+08	1.30897e+08	1.28181e+08	1.25196e+08
430	Liberia	1.21023e+07	1.3595e+07	1.55357e+07	1.77818e+07	2.04315e+07	1.98541e+07	2.00191e+07	2.02221e+07	2.04705e+07	2.07704e+07	2.08574e+07	2.09634e+07	2.10886e+07	2.12332e+07	2.13958e+07
434	Libyan Arab Jamahiriya	3.31905e+06	3.78175e+06	4.26355e+06	4.76484e+06	5.3332e+06	5.51879e+06	5.69274e+06	5.86289e+06	6.02992e+06	6.19472e+06	6.24886e+06	6.28765e+06	6.31045e+06	6.3166e+06	6.30542e+06
450	Madagascar	5.40418e+07	6.09404e+07	6.89949e+07	7.89154e+07	9.24253e+07	9.26965e+07	9.5787e+07	9.89781e+07	1.02286e+08	1.05727e+08	1.08164e+08	1.10574e+08	1.12954e+08	1.15294e+08	1.17589e+08
454	Malawi	4.57049e+08	5.15167e+08	5.84333e+08	6.54418e+08	7.62313e+08	6.58893e+08	6.65905e+08	6.76147e+08	6.88833e+08	7.03044e+08	6.91964e+08	6.79164e+08	6.64257e+08	6.46939e+08	6.26832e+08
458	Malaysia	8.25758e+07	9.382e+07	9.8518e+07	1.00393e+08	9.53096e+07	9.31681e+07	9.42869e+07	9.52113e+07	9.59485e+07	9.65043e+07	9.66525e+07	9.65884e+07	9.63084e+07	9.58085e+07	9.50839e+07
462	Maldives	445310	498727	554788	614004	653330	670919	685437	698312	709522	719054	719864	718473	714740	708521	699672
466	Mali	8.06865e+07	9.21881e+07	9.19244e+07	8.83623e+07	8.01025e+07	7.70429e+07	7.76028e+07	7.84059e+07	7.94743e+07	8.08199e+07	8.01675e+07	7.96551e+07	7.92692e+07	7.89926e+07	7.881e+07
478	Mauritania	1.47893e+07	1.61006e+07	1.57055e+07	1.50405e+07	1.37057e+07	1.38697e+07	1.40145e+07	1.41871e+07	1.43906e+07	1.46266e+07	1.45744e+07	1.45432e+07	1.45312e+07	1.45361e+07	1.45563e+07
480	Mauritius	2.11082e+07	2.28678e+07	2.34684e+07	2.37387e+07	2.27299e+07	2.22248e+07	2.1972e+07	2.17415e+07	2.15296e+07	2.13326e+07	2.10154e+07	2.07102e+07	2.04139e+07	2.01235e+07	1.98365e+07
484	Mexico	9.33753e+08	9.8435e+08	8.42285e+08	6.87945e+08	5.30114e+08	5.28285e+08	5.28642e+08	5.28226e+08	5.27055e+08	5.25139e+08	5.19933e+08	5.13968e+08	5.07195e+08	4.99587e+08	4.91094e+08
496	Mongolia	5.6507e+06	6.15407e+06	6.6719e+06	7.20938e+06	7.63636e+06	7.83004e+06	7.99628e+06	8.141e+06	8.26393e+06	8.36483e+06	8.42063e+06	8.44961e+06	8.45051e+06	8.42206e+06	8.36294e+06
165	Montenegro	1.66443e+07	1.83675e+07	2.02696e+07	2.23947e+07	2.51897e+07	2.62999e+07	2.71128e+07	2.78999e+07	2.8665e+07	2.94124e+07	2.94651e+07	2.94769e+07	2.94421e+07	2.93557e+07	2.91922e+07
504	Morocco	3.03242e+07	3.49878e+07	4.00939e+07	4.58291e+07	5.25355e+07	5.05125e+07	5.1112e+07	5.16597e+07	5.21706e+07	5.26561e+07	5.24433e+07	5.21858e+07	5.18783e+07	5.15132e+07	5.10837e+07
508	Mozambique	6.70063e+08	7.61435e+08	8.8016e+08	1.00249e+09	1.18634e+09	1.10274e+09	1.1116e+09	1.12366e+09	1.13821e+09	1.15427e+09	1.092e+09	1.03526e+09	9.83927e+08	9.37839e+08	8.96719e+08
104	Myanmar	1.32319e+08	1.41094e+08	1.39644e+08	1.36906e+08	1.25367e+08	1.26411e+08	1.25802e+08	1.25092e+08	1.2427e+08	1.23331e+08	1.21855e+08	1.20249e+08	1.18501e+08	1.16599e+08	1.14529e+08
516	Namibia	2.30668e+08	2.32558e+08	2.08621e+08	1.81993e+08	1.56625e+08	1.43015e+08	1.43148e+08	1.43571e+08	1.44199e+08	1.44934e+08	1.40116e+08	1.35682e+08	1.31609e+08	1.27868e+08	1.24433e+08
524	Nepal	2.7205e+07	3.20168e+07	3.56721e+07	3.91807e+07	4.40709e+07	4.46692e+07	4.61428e+07	4.74652e+07	4.86342e+07	4.96463e+07	4.95285e+07	4.92558e+07	4.88114e+07	4.81788e+07	4.73426e+07
558	Nicaragua	1.03529e+07	1.23196e+07	1.68306e+07	2.23389e+07	2.91628e+07	2.87532e+07	2.89407e+07	2.90828e+07	2.91774e+07	2.92284e+07	2.90463e+07	2.88217e+07	2.854e+07	2.82067e+07	2.78158e+07
562	Niger	3.62218e+07	3.96114e+07	4.38898e+07	4.8537e+07	5.39194e+07	5.475e+07	5.67275e+07	5.89436e+07	6.14228e+07	6.41883e+07	6.50911e+07	6.61199e+07	6.72697e+07	6.8534e+07	6.99069e+07
566	Nigeria	1.97292e+09	2.24162e+09	2.15361e+09	1.96816e+09	1.57706e+09	1.56799e+09	1.55507e+09	1.54547e+09	1.53905e+09	1.53575e+09	1.51886e+09	1.50402e+09	1.49105e+09	1.4797e+09	1.46979e+09
586	Pakistan	2.86901e+08	3.34647e+08	3.87236e+08	4.46095e+08	4.81248e+08	4.9102e+08	4.9854e+08	5.04816e+08	5.09796e+08	5.13422e+08	5.12911e+08	5.10771e+08	5.06893e+08	5.01163e+08	4.93465e+08
591	Panama	3.97251e+07	4.22335e+07	3.93898e+07	3.59651e+07	3.21046e+07	3.16773e+07	3.163e+07	3.15481e+07	3.14404e+07	3.1305e+07	3.1064e+07	3.07966e+07	3.04991e+07	3.01702e+07	2.98031e+07
598	Papua New Guinea	1.48416e+07	1.65373e+07	1.98789e+07	2.3536e+07	2.69831e+07	2.71931e+07	2.74289e+07	2.76181e+07	2.77673e+07	2.78812e+07	2.77732e+07	2.7628e+07	2.74434e+07	2.72165e+07	2.69438e+07
600	Paraguay	2.87342e+07	3.38063e+07	3.73604e+07	4.07883e+07	4.39145e+07	4.25626e+07	4.2747e+07	4.28896e+07	4.29931e+07	4.30596e+07	4.28969e+07	4.2696e+07	4.24552e+07	4.21725e+07	4.18458e+07
604	Peru	1.14418e+08	1.31542e+08	1.55186e+08	1.82146e+08	2.15547e+08	2.1259e+08	2.1443e+08	2.15902e+08	2.17006e+08	2.17738e+08	2.17614e+08	2.1709e+08	2.16149e+08	2.14773e+08	2.12943e+08
608	Philippines	1.12436e+08	1.36246e+08	1.60375e+08	1.85732e+08	2.03881e+08	2.09936e+08	2.1376e+08	2.17106e+08	2.19967e+08	2.22337e+08	2.22081e+08	2.21266e+08	2.19856e+08	2.17818e+08	2.15116e+08
498	Republic of Moldova	2.92483e+07	3.33129e+07	3.83708e+07	4.37183e+07	4.80526e+07	4.71433e+07	4.63587e+07	4.55601e+07	4.47459e+07	4.39122e+07	4.29895e+07	4.20373e+07	4.10505e+07	4.00231e+07	3.89498e+07
642	Romania	6.76661e+07	7.31494e+07	7.87737e+07	8.39309e+07	8.87042e+07	8.8317e+07	8.76915e+07	8.69307e+07	8.60539e+07	8.5075e+07	8.36047e+07	8.20554e+07	8.0428e+07	7.87215e+07	7.69347e+07
646	Rwanda	1.38334e+08	1.42511e+08	1.48088e+08	1.53113e+08	1.58998e+08	1.26707e+08	1.24431e+08	1.22796e+08	1.21692e+08	1.21031e+08	1.19611e+08	1.18457e+08	1.17508e+08	1.16717e+08	1.16041e+08
686	Senegal	2.65773e+07	2.80221e+07	3.01982e+07	3.25218e+07	3.46525e+07	3.51092e+07	3.57669e+07	3.65211e+07	3.73833e+07	3.83621e+07	3.83996e+07	3.84916e+07	3.86336e+07	3.88199e+07	3.90453e+07
688	Serbia	2.25327e+07	2.46808e+07	2.75196e+07	3.05454e+07	3.34609e+07	3.30198e+07	3.26108e+07	3.2097e+07	3.14849e+07	3.07797e+07	2.97762e+07	2.86942e+07	2.75349e+07	2.62989e+07	2.4987e+07
694	Sierra Leone	3.16548e+07	3.6644e+07	4.24653e+07	4.87934e+07	5.64661e+07	5.36645e+07	5.32303e+07	5.29416e+07	5.27877e+07	5.27632e+07	5.23249e+07	5.19771e+07	5.1708e+07	5.15048e+07	5.13566e+07
232	Solomon Islands	1.66521e+07	1.87855e+07	2.10653e+07	2.34912e+07	2.61426e+07	2.70448e+07	2.79935e+07	2.89811e+07	3.00092e+07	3.10804e+07	3.17236e+07	3.23835e+07	3.30563e+07	3.37382e+07	3.44252e+07
706	Somalia	1.93439e+07	2.30031e+07	3.04518e+07	4.32105e+07	6.60889e+07	5.75658e+07	5.78655e+07	5.82119e+07	5.86092e+07	5.90625e+07	5.91035e+07	5.91788e+07	5.92861e+07	5.94201e+07	5.95772e+07
710	South Africa	3.58945e+09	3.77006e+09	3.42723e+09	3.01969e+09	2.62564e+09	2.56149e+09	2.58484e+09	2.60847e+09	2.6318e+09	2.65352e+09	2.55809e+09	2.4716e+09	2.39329e+09	2.32232e+09	2.25799e+09
728	South Sudan	9.4736e+07	1.15172e+08	1.3863e+08	1.6761e+08	2.06212e+08	1.55694e+08	1.55145e+08	1.54947e+08	1.5508e+08	1.55521e+08	1.55093e+08	1.5487e+08	1.54815e+08	1.54903e+08	1.55102e+08
144	Sri Lanka	1.14002e+07	1.30504e+07	1.39311e+07	1.45132e+07	1.47507e+07	1.52588e+07	1.56236e+07	1.59557e+07	1.62562e+07	1.65264e+07	1.65106e+07	1.64653e+07	1.63889e+07	1.62796e+07	1.61362e+07
729	Sudan	3.09333e+07	3.79506e+07	5.00629e+07	6.74158e+07	9.25591e+07	8.41886e+07	8.51026e+07	8.59828e+07	8.6858e+07	8.77465e+07	8.73848e+07	8.69993e+07	8.65792e+07	8.61083e+07	8.55712e+07
740	Suriname	7.80121e+06	8.92844e+06	9.35655e+06	9.66566e+06	9.8336e+06	9.5979e+06	9.57206e+06	9.54978e+06	9.52976e+06	9.51095e+06	9.47677e+06	9.4419e+06	9.40557e+06	9.36704e+06	9.32568e+06
748	Swaziland	1.17128e+08	1.22002e+08	1.14298e+08	1.05019e+08	9.36881e+07	8.9909e+07	8.94766e+07	8.91402e+07	8.88788e+07	8.86539e+07	8.53707e+07	8.23477e+07	7.95742e+07	7.70379e+07	7.47135e+07
760	Syrian Arab Republic	3.11651e+07	3.61418e+07	4.10966e+07	4.6304e+07	5.02437e+07	5.3501e+07	5.59749e+07	5.83783e+07	6.06957e+07	6.29105e+07	6.33948e+07	6.36786e+07	6.37419e+07	6.35645e+07	6.31253e+07
762	Tajikistan	1.93022e+07	2.36103e+07	3.01743e+07	3.95452e+07	5.30269e+07	4.87414e+07	4.88043e+07	4.88231e+07	4.88073e+07	4.87603e+07	4.8585e+07	4.8364e+07	4.80914e+07	4.77581e+07	4.73551e+07
807	TFYR Macedonia	7.66427e+06	8.85501e+06	1.00189e+07	1.11861e+07	1.19844e+07	1.19594e+07	1.18187e+07	1.16391e+07	1.14213e+07	1.1166e+07	1.084e+07	1.04784e+07	1.00811e+07	9.64853e+06	9.18081e+06
764	Thailand	3.40071e+08	3.58588e+08	3.10402e+08	2.5428e+08	1.88169e+08	1.81549e+08	1.78472e+08	1.75391e+08	1.72319e+08	1.69275e+08	1.65449e+08	1.61686e+08	1.57975e+08	1.54305e+08	1.50663e+08
626	Timor-Leste	1.2732e+06	1.46101e+06	1.64675e+06	1.84109e+06	1.95946e+06	2.00868e+06	2.04331e+06	2.07338e+06	2.09899e+06	2.12019e+06	2.13555e+06	2.14548e+06	2.14951e+06	2.14714e+06	2.13786e+06
768	Togo	4.40281e+07	5.17538e+07	5.75617e+07	6.33188e+07	6.95747e+07	6.3445e+07	6.24165e+07	6.16619e+07	6.1157e+07	6.08771e+07	6.00285e+07	5.93297e+07	5.87614e+07	5.83052e+07	5.79471e+07
788	Tunisia	9.70827e+06	1.10972e+07	1.21222e+07	1.30742e+07	1.40889e+07	1.41435e+07	1.44211e+07	1.46745e+07	1.4906e+07	1.5118e+07	1.50881e+07	1.50294e+07	1.494e+07	1.48179e+07	1.46612e+07
792	Turkey	2.36445e+08	2.87594e+08	3.40326e+08	3.94799e+08	4.42545e+08	4.48364e+08	4.47422e+08	4.44828e+08	4.40566e+08	4.34614e+08	4.25243e+08	4.14116e+08	4.01179e+08	3.86374e+08	3.69648e+08
800	Uganda	7.57153e+08	8.30283e+08	8.55797e+08	8.69982e+08	8.76214e+08	7.53157e+08	7.38521e+08	7.25839e+08	7.15109e+08	7.06254e+08	6.9549e+08	6.86081e+08	6.77807e+08	6.70521e+08	6.64025e+08
804	Ukraine	1.74097e+08	1.9864e+08	2.61412e+08	3.49848e+08	4.71258e+08	4.24538e+08	4.20868e+08	4.1669e+08	4.12158e+08	4.07368e+08	4.01756e+08	3.9593e+08	3.89895e+08	3.83629e+08	3.77112e+08
834	United Republic of Tanzania	7.89536e+08	8.39233e+08	8.20836e+08	7.88249e+08	7.49175e+08	6.78186e+08	6.63703e+08	6.51416e+08	6.41191e+08	6.32897e+08	6.21634e+08	6.11718e+08	6.02957e+08	5.95176e+08	5.88205e+08
860	Uzbekistan	6.33907e+07	7.53225e+07	8.93804e+07	1.05453e+08	1.2222e+08	1.20172e+08	1.21411e+08	1.22396e+08	1.23133e+08	1.23625e+08	1.23294e+08	1.22688e+08	1.21795e+08	1.20607e+08	1.19113e+08
704	Viet Nam	1.354e+08	1.58522e+08	1.7921e+08	2.00306e+08	2.17635e+08	2.13044e+08	2.12469e+08	2.11606e+08	2.10506e+08	2.0919e+08	2.06328e+08	2.03197e+08	1.99769e+08	1.96005e+08	1.91862e+08
887	Yemen	1.54285e+07	1.79359e+07	2.13542e+07	2.52622e+07	2.9672e+07	3.01775e+07	3.10979e+07	3.20124e+07	3.29264e+07	3.38444e+07	3.39797e+07	3.40893e+07	3.41653e+07	3.41994e+07	3.41833e+07
894	Zambia	4.60259e+08	5.05544e+08	5.57349e+08	6.07632e+08	6.68649e+08	6.33485e+08	6.4432e+08	6.57167e+08	6.71448e+08	6.86412e+08	6.5588e+08	6.27859e+08	6.02232e+08	5.78881e+08	5.5765e+08
716	Zimbabwe	5.11298e+08	5.3707e+08	5.82941e+08	6.2514e+08	6.94779e+08	6.43556e+08	6.39251e+08	6.38368e+08	6.4012e+08	6.43639e+08	6.09805e+08	5.78717e+08	5.50174e+08	5.2403e+08	5.00102e+08
	TOTAL	2.30246e+10	2.51945e+10	2.5721e+10	2.60367e+10	2.61722e+10	2.5265e+10	2.53237e+10	2.53988e+10	2.54856e+10	2.55777e+10	2.52423e+10	2.49134e+10	2.45871e+10	2.4259e+10	2.39248e+10

## Sheet: Condoms
L. Resource needs for condoms (US$)
Code	Country	2016	2017	2018	2019	2020	2021	2022	2023	2024	2025	2026	2027	2028	2029	2030
4	Afghanistan	1.12953e+06	1.44952e+06	1.7904e+06	2.15324e+06	2.53915e+06	2.61562e+06	2.6944e+06	2.77555e+06	2.85914e+06	2.94525e+06	3.01317e+06	3.08266e+06	3.15375e+06	3.22648e+06	3.30089e+06
8	Albania	533020	655948	778176	899704	1.02054e+06	1.01431e+06	1.00812e+06	1.00196e+06	995846	989767	991648	993532	995421	997312	999208
12	Algeria	4.19455e+06	5.30764e+06	6.4335e+06	7.57225e+06	8.724e+06	8.81706e+06	8.91111e+06	9.00616e+06	9.10223e+06	9.19932e+06	9.3094e+06	9.4208e+06	9.53353e+06	9.64761e+06	9.76306e+06
24	Angola	1.85242e+07	2.1196e+07	2.40379e+07	2.70587e+07	3.02675e+07	3.13582e+07	3.24881e+07	3.36588e+07	3.48716e+07	3.61281e+07	3.73559e+07	3.86255e+07	3.99382e+07	4.12955e+07	4.26989e+07
51	Armenia	1.67241e+06	2.05645e+06	2.43767e+06	2.81609e+06	3.19172e+06	3.19331e+06	3.19489e+06	3.19648e+06	3.19807e+06	3.19966e+06	3.1973e+06	3.19494e+06	3.19258e+06	3.19023e+06	3.18787e+06
31	Azerbaijan	2.68558e+06	3.30893e+06	3.93023e+06	4.54949e+06	5.16672e+06	5.15873e+06	5.15074e+06	5.14277e+06	5.1348e+06	5.12685e+06	5.18609e+06	5.24601e+06	5.30663e+06	5.36794e+06	5.42997e+06
50	Bangladesh	6.18238e+06	7.76164e+06	9.37887e+06	1.10348e+07	1.273e+07	1.28418e+07	1.29546e+07	1.30684e+07	1.31832e+07	1.3299e+07	1.33622e+07	1.34256e+07	1.34894e+07	1.35535e+07	1.36179e+07
112	Belarus	4.46697e+06	5.08066e+06	5.68209e+06	6.27144e+06	6.84889e+06	6.79751e+06	6.74652e+06	6.6959e+06	6.64567e+06	6.59582e+06	6.571e+06	6.54627e+06	6.52164e+06	6.4971e+06	6.47266e+06
84	Belize	226148	279638	335606	394141	455335	463551	471916	480432	489101	497927	505765	513726	521813	530027	538370
204	Benin	1.33614e+07	1.45758e+07	1.58515e+07	1.7191e+07	1.85971e+07	1.91313e+07	1.96809e+07	2.02462e+07	2.08278e+07	2.14261e+07	2.19884e+07	2.25654e+07	2.31576e+07	2.37654e+07	2.4389e+07
64	Bhutan	33928.5	42395.1	50987.7	59707.6	68556.5	68956.5	69358.9	69763.6	70170.7	70580.2	70332.2	70085	69838.8	69593.4	69348.8
68	Bolivia	7.76363e+06	9.89465e+06	1.21002e+07	1.43821e+07	1.67426e+07	1.69929e+07	1.72469e+07	1.75047e+07	1.77663e+07	1.80318e+07	1.82393e+07	1.84491e+07	1.86613e+07	1.8876e+07	1.90931e+07
70	Bosnia and Herzegovina	1.5337e+06	1.86933e+06	2.1964e+06	2.51508e+06	2.82552e+06	2.78922e+06	2.75339e+06	2.71802e+06	2.6831e+06	2.64863e+06	2.61501e+06	2.58181e+06	2.54904e+06	2.51668e+06	2.48473e+06
72	Botswana	4.0767e+06	4.30136e+06	4.53218e+06	4.7693e+06	5.01285e+06	5.08205e+06	5.15221e+06	5.22334e+06	5.29545e+06	5.36856e+06	5.43394e+06	5.50012e+06	5.56711e+06	5.63491e+06	5.70354e+06
76	Brazil	1.72844e+08	1.90254e+08	2.07875e+08	2.25708e+08	2.43757e+08	2.44035e+08	2.44313e+08	2.44592e+08	2.44872e+08	2.45151e+08	2.44547e+08	2.43944e+08	2.43343e+08	2.42743e+08	2.42145e+08
100	Bulgaria	2.67739e+06	3.25122e+06	3.80594e+06	4.34202e+06	4.85992e+06	4.78126e+06	4.70388e+06	4.62775e+06	4.55286e+06	4.47917e+06	4.40106e+06	4.32432e+06	4.24891e+06	4.17482e+06	4.10202e+06
854	Burkina Faso	1.63674e+07	1.79294e+07	1.95783e+07	2.1318e+07	2.3153e+07	2.39184e+07	2.4709e+07	2.55257e+07	2.63694e+07	2.72411e+07	2.80603e+07	2.89042e+07	2.97734e+07	3.06688e+07	3.15912e+07
108	Burundi	1.6452e+06	1.87118e+06	2.1093e+06	2.36008e+06	2.62408e+06	2.71546e+06	2.81001e+06	2.90786e+06	3.00912e+06	3.1139e+06	3.22167e+06	3.33317e+06	3.44853e+06	3.56788e+06	3.69136e+06
116	Cambodia	803080	995958	1.19326e+06	1.39506e+06	1.60144e+06	1.62424e+06	1.64737e+06	1.67083e+06	1.69462e+06	1.71875e+06	1.75129e+06	1.78444e+06	1.81822e+06	1.85263e+06	1.8877e+06
120	Cameroon	2.77162e+06	2.96221e+06	3.16156e+06	3.37002e+06	3.58796e+06	3.68838e+06	3.7916e+06	3.89772e+06	4.00681e+06	4.11895e+06	4.22599e+06	4.33581e+06	4.44848e+06	4.56409e+06	4.6827e+06
140	Central African Republic	3.66247e+06	4.28657e+06	4.93968e+06	5.62288e+06	6.33727e+06	6.47463e+06	6.61497e+06	6.75835e+06	6.90483e+06	7.05449e+06	7.1978e+06	7.34402e+06	7.49321e+06	7.64543e+06	7.80074e+06
148	Chad	1.25644e+07	1.39917e+07	1.55094e+07	1.71225e+07	1.88359e+07	1.95105e+07	2.02092e+07	2.09329e+07	2.16826e+07	2.24591e+07	2.32137e+07	2.39936e+07	2.47997e+07	2.56329e+07	2.64941e+07
156	China	5.07852e+07	6.30542e+07	7.49931e+07	8.66085e+07	9.79066e+07	9.67947e+07	9.56954e+07	9.46086e+07	9.35342e+07	9.24719e+07	9.21751e+07	9.18793e+07	9.15844e+07	9.12905e+07	9.09975e+07
170	Colombia	2.98932e+07	3.62244e+07	4.26048e+07	4.90347e+07	5.55145e+07	5.56989e+07	5.58839e+07	5.60695e+07	5.62557e+07	5.64425e+07	5.64189e+07	5.63953e+07	5.63718e+07	5.63482e+07	5.63247e+07
174	Comoros	513642	581378	652204	726233	803579	823443	843798	864656	886029	907931	928934	950422	972408	994903	1.01792e+06
178	Congo	4.07609e+06	4.61767e+06	5.18604e+06	5.78229e+06	6.4075e+06	6.59469e+06	6.78735e+06	6.98564e+06	7.18972e+06	7.39976e+06	7.613e+06	7.83238e+06	8.05809e+06	8.2903e+06	8.5292e+06
188	Costa Rica	2.98946e+06	3.62418e+06	4.26437e+06	4.91009e+06	5.56135e+06	5.58793e+06	5.61464e+06	5.64148e+06	5.66844e+06	5.69554e+06	5.69947e+06	5.70341e+06	5.70734e+06	5.71129e+06	5.71523e+06
384	Côte d'Ivoire	2.94114e+07	3.45331e+07	3.99061e+07	4.55403e+07	5.14457e+07	5.27324e+07	5.40513e+07	5.54031e+07	5.67888e+07	5.82091e+07	5.96903e+07	6.12093e+07	6.27668e+07	6.4364e+07	6.60018e+07
192	Cuba	1.29342e+07	1.53414e+07	1.76611e+07	1.98957e+07	2.20474e+07	2.16671e+07	2.12933e+07	2.0926e+07	2.0565e+07	2.02102e+07	2.00975e+07	1.99854e+07	1.98739e+07	1.9763e+07	1.96527e+07
408	Democratic People's Republic of Korea	936894	1.15486e+06	1.37015e+06	1.58278e+06	1.79278e+06	1.77799e+06	1.76332e+06	1.74877e+06	1.73434e+06	1.72003e+06	1.7256e+06	1.73119e+06	1.7368e+06	1.74242e+06	1.74806e+06
180	Democratic Republic of the Congo	5.76989e+07	7.44132e+07	9.22458e+07	1.11255e+08	1.31503e+08	1.3614e+08	1.4094e+08	1.4591e+08	1.51054e+08	1.5638e+08	1.61648e+08	1.67093e+08	1.72722e+08	1.7854e+08	1.84555e+08
262	Djibouti	891120	996444	1.10432e+06	1.2148e+06	1.32793e+06	1.3437e+06	1.35966e+06	1.3758e+06	1.39214e+06	1.40867e+06	1.42124e+06	1.43393e+06	1.44673e+06	1.45964e+06	1.47267e+06
214	Dominican Republic	1.34124e+07	1.69954e+07	2.06509e+07	2.43799e+07	2.81835e+07	2.84373e+07	2.86933e+07	2.89516e+07	2.92123e+07	2.94753e+07	2.96919e+07	2.99101e+07	3.01299e+07	3.03513e+07	3.05743e+07
218	Ecuador	9.67789e+06	1.19122e+07	1.41999e+07	1.65418e+07	1.8939e+07	1.91473e+07	1.9358e+07	1.9571e+07	1.97863e+07	2.0004e+07	2.01981e+07	2.03941e+07	2.0592e+07	2.07918e+07	2.09935e+07
818	Egypt	9.28669e+06	1.18751e+07	1.45461e+07	1.73016e+07	2.01436e+07	2.04778e+07	2.08175e+07	2.11629e+07	2.1514e+07	2.18709e+07	2.22918e+07	2.27209e+07	2.31582e+07	2.36039e+07	2.40582e+07
222	El Salvador	4.82355e+06	5.22748e+06	5.63549e+06	6.04761e+06	6.46388e+06	6.47946e+06	6.49508e+06	6.51074e+06	6.52644e+06	6.54218e+06	6.55102e+06	6.55987e+06	6.56874e+06	6.57761e+06	6.5865e+06
232	Eritrea	4.2905e+06	4.88945e+06	5.52253e+06	6.19133e+06	6.89747e+06	7.12264e+06	7.35516e+06	7.59526e+06	7.84321e+06	8.09924e+06	8.30653e+06	8.51913e+06	8.73716e+06	8.96078e+06	9.19011e+06
231	Ethiopia	4.65536e+06	5.31514e+06	6.01455e+06	6.75551e+06	7.54006e+06	7.7521e+06	7.97012e+06	8.19426e+06	8.42471e+06	8.66163e+06	8.8781e+06	9.09998e+06	9.32741e+06	9.56052e+06	9.79945e+06
242	Fiji	32501.9	40370.7	48263.8	56181.4	64123.6	64408.1	64693.9	64981	65269.4	65559	65630.9	65702.9	65774.9	65847.1	65919.3
266	Gabon	3.1957e+06	3.42037e+06	3.65374e+06	3.89609e+06	4.14771e+06	4.2409e+06	4.33619e+06	4.43361e+06	4.53323e+06	4.63508e+06	4.73546e+06	4.83802e+06	4.94279e+06	5.04984e+06	5.1592e+06
270	Gambia	767810	876398	991584	1.1137e+06	1.24307e+06	1.28744e+06	1.3334e+06	1.38099e+06	1.43028e+06	1.48133e+06	1.53192e+06	1.58424e+06	1.63835e+06	1.6943e+06	1.75217e+06
268	Georgia	1.59272e+06	1.94352e+06	2.28624e+06	2.62101e+06	2.94797e+06	2.92543e+06	2.90305e+06	2.88086e+06	2.85883e+06	2.83696e+06	2.82391e+06	2.81091e+06	2.79797e+06	2.78509e+06	2.77227e+06
288	Ghana	2.1001e+06	2.45607e+06	2.8276e+06	3.21522e+06	3.6195e+06	3.70371e+06	3.78987e+06	3.87804e+06	3.96826e+06	4.06058e+06	4.15634e+06	4.25436e+06	4.3547e+06	4.4574e+06	4.56252e+06
320	Guatemala	3.28578e+06	4.20281e+06	5.16751e+06	6.18179e+06	7.24764e+06	7.40918e+06	7.57432e+06	7.74314e+06	7.91573e+06	8.09216e+06	8.24522e+06	8.40118e+06	8.56009e+06	8.722e+06	8.88698e+06
324	Guinea	1.13023e+07	1.29606e+07	1.47114e+07	1.6559e+07	1.85076e+07	1.90623e+07	1.96337e+07	2.02221e+07	2.08282e+07	2.14525e+07	2.20676e+07	2.27004e+07	2.33514e+07	2.4021e+07	2.47097e+07
624	Guinea-Bissau	1.49558e+06	1.69305e+06	1.89982e+06	2.11624e+06	2.34266e+06	2.40153e+06	2.46189e+06	2.52376e+06	2.58719e+06	2.65221e+06	2.71627e+06	2.78188e+06	2.84907e+06	2.91788e+06	2.98836e+06
328	Guyana	378029	458958	540816	623612	707354	706934	706514	706094	705674	705255	708475	711709	714959	718223	721502
332	Haiti	1.32974e+07	1.62982e+07	1.93885e+07	2.25703e+07	2.58456e+07	2.62185e+07	2.65968e+07	2.69806e+07	2.73699e+07	2.77649e+07	2.80421e+07	2.83222e+07	2.8605e+07	2.88906e+07	2.91791e+07
340	Honduras	6.95994e+06	8.56722e+06	1.02354e+07	1.19662e+07	1.37615e+07	1.39644e+07	1.41703e+07	1.43792e+07	1.45912e+07	1.48063e+07	1.4939e+07	1.50729e+07	1.52079e+07	1.53442e+07	1.54817e+07
356	India	1.41913e+07	1.65915e+07	1.90528e+07	2.15764e+07	2.41636e+07	2.44157e+07	2.46704e+07	2.49278e+07	2.51879e+07	2.54507e+07	2.56228e+07	2.57961e+07	2.59705e+07	2.61462e+07	2.6323e+07
360	Indonesia	1.60225e+07	1.91719e+07	2.23685e+07	2.56127e+07	2.89052e+07	2.90266e+07	2.91484e+07	2.92708e+07	2.93937e+07	2.95172e+07	2.96713e+07	2.98262e+07	2.99819e+07	3.01384e+07	3.02958e+07
364	Iran (Islamic Republic of)	7.66764e+06	9.52611e+06	1.13912e+07	1.32629e+07	1.51412e+07	1.51953e+07	1.52496e+07	1.53042e+07	1.53589e+07	1.54138e+07	1.54237e+07	1.54336e+07	1.54435e+07	1.54534e+07	1.54634e+07
368	Iraq	3.61546e+06	4.67732e+06	5.79642e+06	6.97518e+06	8.21605e+06	8.44098e+06	8.67206e+06	8.90947e+06	9.15339e+06	9.40397e+06	9.65579e+06	9.91435e+06	1.01798e+07	1.04524e+07	1.07323e+07
388	Jamaica	3.40363e+06	4.09888e+06	4.79091e+06	5.47973e+06	6.16534e+06	6.14056e+06	6.11588e+06	6.09129e+06	6.06681e+06	6.04242e+06	6.0155e+06	5.98869e+06	5.96201e+06	5.93544e+06	5.90899e+06
400	Jordan	811450	1.03428e+06	1.26282e+06	1.4972e+06	1.73752e+06	1.75061e+06	1.7638e+06	1.77708e+06	1.79047e+06	1.80396e+06	1.82719e+06	1.85071e+06	1.87454e+06	1.89868e+06	1.92312e+06
398	Kazakhstan	7.00542e+06	8.80039e+06	1.05978e+07	1.23978e+07	1.42002e+07	1.43359e+07	1.44728e+07	1.4611e+07	1.47506e+07	1.48915e+07	1.51144e+07	1.53407e+07	1.55703e+07	1.58034e+07	1.604e+07
404	Kenya	1.42952e+07	1.59713e+07	1.77342e+07	1.95874e+07	2.15349e+07	2.21306e+07	2.27427e+07	2.33718e+07	2.40183e+07	2.46827e+07	2.52747e+07	2.58809e+07	2.65016e+07	2.71372e+07	2.77881e+07
417	Kyrgyzstan	2.33756e+06	2.89904e+06	3.46598e+06	4.03844e+06	4.61644e+06	4.66494e+06	4.71395e+06	4.76348e+06	4.81352e+06	4.86409e+06	4.95753e+06	5.05275e+06	5.14981e+06	5.24872e+06	5.34954e+06
418	Lao People's Democratic Republic	248147	313919	382231	453157	526776	536919	547257	557794	568534	579481	589262	599208	609321	619606	630064
422	Lebanon	611646	767501	922546	1.07679e+06	1.23022e+06	1.19987e+06	1.17027e+06	1.1414e+06	1.11324e+06	1.08578e+06	1.07159e+06	1.05759e+06	1.04377e+06	1.03014e+06	1.01668e+06
426	Lesotho	198820	233300	268892	305624	343525	347937	352405	356932	361516	366159	370545	374984	379476	384022	388623
430	Liberia	4.0207e+06	4.57323e+06	5.15614e+06	5.77079e+06	6.41858e+06	6.6036e+06	6.79394e+06	6.98978e+06	7.19126e+06	7.39854e+06	7.58875e+06	7.78384e+06	7.98396e+06	8.18921e+06	8.39974e+06
434	Libyan Arab Jamahiriya	676974	858516	1.04293e+06	1.23025e+06	1.42051e+06	1.43298e+06	1.44556e+06	1.45824e+06	1.47104e+06	1.48395e+06	1.49318e+06	1.50247e+06	1.51182e+06	1.52123e+06	1.53069e+06
450	Madagascar	1.90875e+07	2.17278e+07	2.45137e+07	2.74517e+07	3.05486e+07	3.1411e+07	3.22978e+07	3.32096e+07	3.41471e+07	3.51112e+07	3.60628e+07	3.70403e+07	3.80443e+07	3.90755e+07	4.01346e+07
454	Malawi	1.79809e+06	2.03786e+06	2.29259e+06	2.56304e+06	2.85003e+06	2.94896e+06	3.05134e+06	3.15726e+06	3.26687e+06	3.38027e+06	3.48881e+06	3.60084e+06	3.71646e+06	3.8358e+06	3.95896e+06
458	Malaysia	1.13529e+06	1.44226e+06	1.75513e+06	2.074e+06	2.39895e+06	2.40972e+06	2.42053e+06	2.4314e+06	2.44231e+06	2.45327e+06	2.46614e+06	2.47908e+06	2.49208e+06	2.50515e+06	2.51829e+06
462	Maldives	14310.5	17935.8	21636.6	25413.9	29269	29575.8	29885.9	30199.2	30515.8	30835.7	31188.4	31545.1	31906	32270.9	32640
466	Mali	9.27022e+06	1.07073e+07	1.2233e+07	1.38518e+07	1.55681e+07	1.61261e+07	1.67041e+07	1.73028e+07	1.79229e+07	1.85653e+07	1.91945e+07	1.98451e+07	2.05177e+07	2.12131e+07	2.19321e+07
478	Mauritania	3.39614e+06	3.84333e+06	4.31132e+06	4.80089e+06	5.31283e+06	5.44302e+06	5.5764e+06	5.71305e+06	5.85305e+06	5.99648e+06	6.13317e+06	6.27297e+06	6.41596e+06	6.56221e+06	6.7118e+06
480	Mauritius	1.0925e+06	1.20645e+06	1.32047e+06	1.43454e+06	1.54866e+06	1.54351e+06	1.53837e+06	1.53326e+06	1.52815e+06	1.52307e+06	1.50751e+06	1.49212e+06	1.47688e+06	1.46179e+06	1.44686e+06
484	Mexico	8.07319e+07	9.79825e+07	1.15587e+08	1.33552e+08	1.51883e+08	1.52903e+08	1.5393e+08	1.54963e+08	1.56004e+08	1.57052e+08	1.57849e+08	1.5865e+08	1.59456e+08	1.60265e+08	1.61078e+08
496	Mongolia	122442	148622	174888	201243	227684	229031	230387	231750	233121	234500	237012	239550	242116	244709	247330
165	Montenegro	3.45262e+06	4.37953e+06	5.32155e+06	6.27884e+06	7.2516e+06	7.31381e+06	7.37656e+06	7.43984e+06	7.50367e+06	7.56805e+06	7.63315e+06	7.69882e+06	7.76505e+06	7.83185e+06	7.89923e+06
504	Morocco	3.45262e+06	4.37953e+06	5.32155e+06	6.27884e+06	7.2516e+06	7.31381e+06	7.37656e+06	7.43984e+06	7.50367e+06	7.56805e+06	7.63315e+06	7.69882e+06	7.76505e+06	7.83185e+06	7.89923e+06
508	Mozambique	3.25897e+07	3.83513e+07	4.44851e+07	5.10105e+07	5.79477e+07	5.99509e+07	6.20233e+07	6.41674e+07	6.63856e+07	6.86805e+07	7.08682e+07	7.31256e+07	7.5455e+07	7.78585e+07	8.03386e+07
104	Myanmar	673805	752360	832646	914695	998536	1.00551e+06	1.01253e+06	1.0196e+06	1.02672e+06	1.03389e+06	1.03594e+06	1.038e+06	1.04007e+06	1.04213e+06	1.0442e+06
516	Namibia	891175	958265	1.02791e+06	1.1002e+06	1.17521e+06	1.19902e+06	1.22331e+06	1.24809e+06	1.27338e+06	1.29918e+06	1.32761e+06	1.35666e+06	1.38635e+06	1.41669e+06	1.44769e+06
524	Nepal	1.77324e+06	2.28608e+06	2.82322e+06	3.38555e+06	3.97399e+06	4.04421e+06	4.11568e+06	4.18841e+06	4.26243e+06	4.33776e+06	4.39016e+06	4.4432e+06	4.49688e+06	4.55121e+06	4.6062e+06
558	Nicaragua	2.86683e+06	3.50754e+06	4.16516e+06	4.84004e+06	5.53253e+06	5.59281e+06	5.65376e+06	5.71536e+06	5.77764e+06	5.8406e+06	5.88097e+06	5.92162e+06	5.96255e+06	6.00377e+06	6.04527e+06
562	Niger	1.17151e+07	1.31909e+07	1.47746e+07	1.64728e+07	1.82927e+07	1.91253e+07	1.99957e+07	2.09058e+07	2.18573e+07	2.28521e+07	2.38861e+07	2.4967e+07	2.60967e+07	2.72776e+07	2.85119e+07
566	Nigeria	1.14291e+08	1.30572e+08	1.47696e+08	1.65699e+08	1.84616e+08	1.89889e+08	1.95313e+08	2.00892e+08	2.0663e+08	2.12532e+08	2.18471e+08	2.24577e+08	2.30853e+08	2.37305e+08	2.43937e+08
586	Pakistan	6.6614e+06	8.54462e+06	1.04991e+07	1.25268e+07	1.46299e+07	1.49208e+07	1.52175e+07	1.55201e+07	1.58287e+07	1.61435e+07	1.64507e+07	1.67638e+07	1.70828e+07	1.74079e+07	1.77392e+07
591	Panama	2.57096e+06	3.06144e+06	3.56227e+06	4.07362e+06	4.59564e+06	4.63696e+06	4.67866e+06	4.72072e+06	4.76317e+06	4.806e+06	4.8433e+06	4.88089e+06	4.91878e+06	4.95696e+06	4.99543e+06
598	Papua New Guinea	347567	409112	473387	540487	610509	622498	634723	647188	659898	672857	684862	697080	709517	722176	735060
600	Paraguay	4.32613e+06	5.22605e+06	6.14949e+06	7.09693e+06	8.06884e+06	8.16868e+06	8.26975e+06	8.37208e+06	8.47567e+06	8.58054e+06	8.65266e+06	8.72539e+06	8.79874e+06	8.87269e+06	8.94727e+06
604	Peru	1.92962e+07	2.36444e+07	2.80775e+07	3.25966e+07	3.72032e+07	3.75141e+07	3.78276e+07	3.81437e+07	3.84625e+07	3.87839e+07	3.90405e+07	3.92987e+07	3.95587e+07	3.98204e+07	4.00838e+07
608	Philippines	1.09802e+07	1.39499e+07	1.70029e+07	2.01409e+07	2.33656e+07	2.36757e+07	2.399e+07	2.43084e+07	2.46311e+07	2.4958e+07	2.52675e+07	2.55808e+07	2.5898e+07	2.62191e+07	2.65442e+07
498	Republic of Moldova	1.9489e+06	2.3778e+06	2.80198e+06	3.22147e+06	3.63632e+06	3.61329e+06	3.59042e+06	3.56768e+06	3.54509e+06	3.52264e+06	3.48926e+06	3.45618e+06	3.42342e+06	3.39097e+06	3.35883e+06
642	Romania	7.17182e+06	8.85322e+06	1.0469e+07	1.20209e+07	1.35109e+07	1.3307e+07	1.31061e+07	1.29083e+07	1.27134e+07	1.25215e+07	1.23115e+07	1.21051e+07	1.19021e+07	1.17025e+07	1.15062e+07
646	Rwanda	2.10782e+06	2.44875e+06	2.80982e+06	3.19199e+06	3.59625e+06	3.70976e+06	3.82686e+06	3.94765e+06	4.07225e+06	4.20078e+06	4.30186e+06	4.40538e+06	4.51138e+06	4.61994e+06	4.73111e+06
686	Senegal	6.43931e+06	7.21467e+06	8.03367e+06	8.89832e+06	9.81073e+06	1.01256e+07	1.04505e+07	1.07859e+07	1.11321e+07	1.14893e+07	1.18625e+07	1.22478e+07	1.26455e+07	1.30563e+07	1.34803e+07
688	Serbia	1.74446e+06	2.1405e+06	2.53192e+06	2.91878e+06	3.3011e+06	3.26885e+06	3.23692e+06	3.20529e+06	3.17398e+06	3.14297e+06	3.10833e+06	3.07407e+06	3.04019e+06	3.00668e+06	2.97354e+06
694	Sierra Leone	8.06946e+06	9.1909e+06	1.03682e+07	1.16036e+07	1.28995e+07	1.32341e+07	1.35774e+07	1.39296e+07	1.4291e+07	1.46617e+07	1.49926e+07	1.5331e+07	1.5677e+07	1.60308e+07	1.63926e+07
232	Solomon Islands	8.90889e+06	1.01505e+07	1.14625e+07	1.2848e+07	1.43105e+07	1.47915e+07	1.52887e+07	1.58026e+07	1.63338e+07	1.68828e+07	1.74302e+07	1.79954e+07	1.85789e+07	1.91813e+07	1.98032e+07
706	Somalia	8.90889e+06	1.01505e+07	1.14625e+07	1.2848e+07	1.43105e+07	1.47915e+07	1.52887e+07	1.58026e+07	1.63338e+07	1.68828e+07	1.74302e+07	1.79954e+07	1.85789e+07	1.91813e+07	1.98032e+07
710	South Africa	1.06241e+07	1.09818e+07	1.1344e+07	1.17108e+07	1.20823e+07	1.21927e+07	1.23042e+07	1.24166e+07	1.25301e+07	1.26447e+07	1.27435e+07	1.28431e+07	1.29435e+07	1.30447e+07	1.31467e+07
728	South Sudan	6.02351e+06	8.28227e+06	1.06763e+07	1.32118e+07	1.58954e+07	1.63532e+07	1.68243e+07	1.7309e+07	1.78076e+07	1.83206e+07	1.88053e+07	1.93029e+07	1.98137e+07	2.0338e+07	2.08762e+07
144	Sri Lanka	675907	836742	997000	1.15668e+06	1.31579e+06	1.31443e+06	1.31307e+06	1.31171e+06	1.31035e+06	1.309e+06	1.30161e+06	1.29427e+06	1.28696e+06	1.2797e+06	1.27248e+06
729	Sudan	4.92099e+06	5.84104e+06	6.80985e+06	7.82946e+06	8.90198e+06	9.13335e+06	9.37073e+06	9.61428e+06	9.86416e+06	1.01205e+07	1.03581e+07	1.06012e+07	1.08501e+07	1.11047e+07	1.13654e+07
740	Suriname	330846	400816	471298	542292	613802	616172	618552	620940	623338	625745	629324	632923	636542	640182	643843
748	Swaziland	241629	261489	281938	302991	324662	330202	335837	341568	347397	353326	359060	364888	370810	376829	382945
760	Syrian Arab Republic	1.86543e+06	2.43484e+06	3.04433e+06	3.69611e+06	4.3925e+06	4.5741e+06	4.76321e+06	4.96015e+06	5.16522e+06	5.37877e+06	5.49055e+06	5.60464e+06	5.72111e+06	5.83999e+06	5.96135e+06
762	Tajikistan	3.73012e+06	4.67065e+06	5.63784e+06	6.63228e+06	7.65456e+06	7.78286e+06	7.91331e+06	8.04595e+06	8.18082e+06	8.31794e+06	8.49613e+06	8.67814e+06	8.86404e+06	9.05393e+06	9.24789e+06
807	TFYR Macedonia	452352	554742	655824	755611	854114	846920	839788	832716	825703	818749	811062	803448	795905	788433	781031
764	Thailand	2.41745e+06	2.94703e+06	3.4658e+06	3.97393e+06	4.47157e+06	4.42005e+06	4.36913e+06	4.31879e+06	4.26904e+06	4.21985e+06	4.16742e+06	4.11563e+06	4.06449e+06	4.01398e+06	3.9641e+06
626	Timor-Leste	26688	33803	41209.1	48915.4	56931.5	57925.6	58937.1	59966.3	61013.4	62078.8	64126.6	66242	68427.2	70684.4	73016.1
768	Togo	6.90239e+06	7.84779e+06	8.84455e+06	9.89492e+06	1.10013e+07	1.13231e+07	1.16544e+07	1.19954e+07	1.23464e+07	1.27076e+07	1.30409e+07	1.33829e+07	1.37339e+07	1.40941e+07	1.44638e+07
788	Tunisia	1.15297e+06	1.45262e+06	1.75313e+06	2.05452e+06	2.35678e+06	2.36552e+06	2.37429e+06	2.3831e+06	2.39193e+06	2.4008e+06	2.41324e+06	2.42575e+06	2.43832e+06	2.45095e+06	2.46365e+06
792	Turkey	1.98709e+07	2.51952e+07	3.06018e+07	3.60918e+07	4.16661e+07	4.17833e+07	4.19009e+07	4.20188e+07	4.2137e+07	4.22556e+07	4.23176e+07	4.23798e+07	4.2442e+07	4.25044e+07	4.25668e+07
800	Uganda	3.26398e+06	4.17972e+06	5.16107e+06	6.21173e+06	7.33558e+06	7.60446e+06	7.8832e+06	8.17215e+06	8.47169e+06	8.78222e+06	9.07923e+06	9.38629e+06	9.70373e+06	1.00319e+07	1.03712e+07
804	Ukraine	2.22375e+07	2.71092e+07	3.18587e+07	3.64884e+07	4.10004e+07	4.06227e+07	4.02486e+07	3.98778e+07	3.95105e+07	3.91466e+07	3.87578e+07	3.83728e+07	3.79917e+07	3.76143e+07	3.72407e+07
834	United Republic of Tanzania	1.16755e+07	1.40697e+07	1.66089e+07	1.92999e+07	2.21501e+07	2.29023e+07	2.36801e+07	2.44843e+07	2.53158e+07	2.61755e+07	2.70554e+07	2.79649e+07	2.8905e+07	2.98766e+07	3.0881e+07
860	Uzbekistan	1.33971e+07	1.66777e+07	2.00144e+07	2.34079e+07	2.6859e+07	2.71198e+07	2.73831e+07	2.76489e+07	2.79174e+07	2.81884e+07	2.84847e+07	2.87842e+07	2.90868e+07	2.93926e+07	2.97016e+07
704	Viet Nam	3.61529e+06	4.45976e+06	5.30486e+06	6.15059e+06	6.99694e+06	7.00544e+06	7.01396e+06	7.02248e+06	7.03102e+06	7.03956e+06	7.05324e+06	7.06695e+06	7.08068e+06	7.09444e+06	7.10822e+06
887	Yemen	2.71399e+06	3.51517e+06	4.36129e+06	5.2543e+06	6.19623e+06	6.35981e+06	6.52771e+06	6.70004e+06	6.87693e+06	7.05848e+06	7.21895e+06	7.38306e+06	7.5509e+06	7.72256e+06	7.89813e+06
894	Zambia	1.24473e+07	1.42417e+07	1.61444e+07	1.81605e+07	2.02956e+07	2.09594e+07	2.16449e+07	2.23529e+07	2.3084e+07	2.38391e+07	2.45627e+07	2.53082e+07	2.60764e+07	2.68679e+07	2.76835e+07
716	Zimbabwe	2.91734e+06	3.40564e+06	3.91727e+06	4.4531e+06	5.01403e+06	5.1474e+06	5.28431e+06	5.42487e+06	5.56916e+06	5.71729e+06	5.86468e+06	6.01587e+06	6.17096e+06	6.33005e+06	6.49323e+06
	TOTAL	1.14485e+09	1.35077e+09	1.56261e+09	1.78065e+09	2.00517e+09	2.03553e+09	2.06683e+09	2.09911e+09	2.13238e+09	2.16669e+09	2.19954e+09	2.23336e+09	2.26817e+09	2.30401e+09	2.3409e+09

## Sheet: SW
M. Resource needs for services for sex workers (US$)
Code	Country	2016	2017	2018	2019	2020	2021	2022	2023	2024	2025	2026	2027	2028	2029	2030
4	Afghanistan	2.22187e+06	2.98825e+06	3.77599e+06	4.58467e+06	5.25981e+06	5.41867e+06	5.58232e+06	5.75091e+06	5.92457e+06	6.10348e+06	6.2543e+06	6.40885e+06	6.56721e+06	6.72947e+06	6.89573e+06			Low
8	Albania	1.1612e+06	1.20325e+06	1.24275e+06	1.2797e+06	1.27675e+06	1.2732e+06	1.26966e+06	1.26613e+06	1.26261e+06	1.25909e+06	1.2578e+06	1.25651e+06	1.25522e+06	1.25392e+06	1.25263e+06			Upper Middle
12	Algeria	1.09666e+06	1.15631e+06	1.21451e+06	1.27119e+06	1.28857e+06	1.30909e+06	1.32992e+06	1.35109e+06	1.37259e+06	1.39444e+06	1.41928e+06	1.44457e+06	1.4703e+06	1.49649e+06	1.52315e+06			Upper Middle
24	Angola	4.63558e+06	4.79571e+06	4.95799e+06	5.12224e+06	5.13792e+06	5.31709e+06	5.5025e+06	5.69436e+06	5.89291e+06	6.09838e+06	6.30237e+06	6.51318e+06	6.73104e+06	6.95617e+06	7.18882e+06			Upper Middle
51	Armenia	408005	473225	534931	593171	629569	631135	632704	634277	635852	637430	637633	637836	638037	638238	638438			Low Middle
31	Azerbaijan	2.55378e+06	2.86827e+06	3.17142e+06	3.46312e+06	3.63679e+06	3.65325e+06	3.66979e+06	3.68639e+06	3.70306e+06	3.7198e+06	3.76136e+06	3.80337e+06	3.84585e+06	3.88879e+06	3.93221e+06			Upper Middle
50	Bangladesh	3.62629e+06	4.62552e+06	5.61804e+06	6.60267e+06	7.36273e+06	7.46397e+06	7.56658e+06	7.6706e+06	7.77604e+06	7.88291e+06	7.97363e+06	8.06538e+06	8.15818e+06	8.25203e+06	8.34695e+06			Low Middle
112	Belarus	4.64684e+06	4.54483e+06	4.44326e+06	4.34212e+06	4.12084e+06	4.09959e+06	4.07844e+06	4.05739e+06	4.03645e+06	4.01561e+06	4.00055e+06	3.98553e+06	3.97057e+06	3.95566e+06	3.9408e+06			Upper Middle
84	Belize	17359.5	18573.1	19795.1	21024	21625.2	22073.5	22531.1	22998.2	23474.9	23961.5	24388.8	24823.7	25266.3	25716.7	26175.2			Upper Middle
204	Benin	824200	891482	959907	1.02941e+06	1.06864e+06	1.0997e+06	1.13165e+06	1.16453e+06	1.19837e+06	1.23318e+06	1.26637e+06	1.30044e+06	1.33543e+06	1.37136e+06	1.40825e+06			Low
64	Bhutan	76096	91475	106625	121530	132301	133832	135380	136946	138530	140132	141281	142439	143606	144783	145969			Low Middle
68	Bolivia	330326	345181	359873	374382	377633	383932	390335	396845	403462	410190	416335	422572	428901	435325	441844			Low Middle
70	Bosnia and Herzegovina	1.31182e+06	1.35526e+06	1.39507e+06	1.43132e+06	1.42245e+06	1.41825e+06	1.41407e+06	1.40989e+06	1.40573e+06	1.40157e+06	1.39157e+06	1.38162e+06	1.37175e+06	1.36195e+06	1.35222e+06			Upper Middle
72	Botswana	145350	151940	158462	164908	166397	169274	172201	175178	178206	181286	184517	187806	191152	194558	198025			Upper Middle
76	Brazil	3.01805e+06	3.27712e+06	3.53062e+06	3.77829e+06	3.90555e+06	3.93648e+06	3.96766e+06	3.99908e+06	4.03075e+06	4.06265e+06	4.08664e+06	4.11077e+06	4.13503e+06	4.15942e+06	4.18396e+06			Upper Middle
100	Bulgaria	1.15033e+06	1.18658e+06	1.21881e+06	1.24715e+06	1.23558e+06	1.2238e+06	1.21214e+06	1.20058e+06	1.18913e+06	1.17779e+06	1.16474e+06	1.15183e+06	1.13907e+06	1.12645e+06	1.11396e+06			Upper Middle
854	Burkina Faso	2.41479e+06	2.81818e+06	3.23197e+06	3.65592e+06	3.97343e+06	4.10545e+06	4.24185e+06	4.38277e+06	4.52837e+06	4.67881e+06	4.82453e+06	4.97478e+06	5.12971e+06	5.28945e+06	5.45417e+06			Low
108	Burundi	1.26742e+06	1.30926e+06	1.35133e+06	1.39357e+06	1.3951e+06	1.44041e+06	1.48719e+06	1.53549e+06	1.58536e+06	1.63684e+06	1.69226e+06	1.74956e+06	1.80879e+06	1.87003e+06	1.93334e+06			Low
116	Cambodia	153019	161284	169439	177473	180104	183181	186310	189492	192728	196019	199223	202480	205789	209152	212570			Low
120	Cameroon	273240	285749	298355	311041	314583	323291	332240	341437	350888	360599	370219	380096	390235	400644	411330			Low Middle
140	Central African Republic	544364	572021	599701	627364	636347	650168	664289	678715	693454	708512	723942	739708	755816	772274	789089			Low
148	Chad	75636.3	82515.2	89570.9	96799.3	101233	104720	108328	112059	115920	119912	123870	127957	132180	136542	141047			Low
156	China	7.78639e+07	7.70364e+07	7.61867e+07	7.53147e+07	7.23042e+07	7.24873e+07	7.26708e+07	7.28546e+07	7.30388e+07	7.32234e+07	7.33395e+07	7.34558e+07	7.35721e+07	7.36885e+07	7.38049e+07			Upper Middle
170	Colombia	2.9263e+06	3.47029e+06	4.00443e+06	4.52819e+06	4.89767e+06	4.94227e+06	4.98728e+06	5.03268e+06	5.0785e+06	5.12472e+06	5.15726e+06	5.19e+06	5.22294e+06	5.25608e+06	5.28943e+06			Upper Middle
174	Comoros	25971.9	26892.9	27815.2	28737.7	28815.6	29545.5	30293.7	31060.9	31847.5	32654	33454.8	34275.2	35115.7	35976.7	36858.8			Low
178	Congo	1.28697e+06	1.37937e+06	1.47271e+06	1.56688e+06	1.61452e+06	1.66255e+06	1.71202e+06	1.76295e+06	1.8154e+06	1.86941e+06	1.925e+06	1.98224e+06	2.04119e+06	2.10188e+06	2.16438e+06			Low Middle
188	Costa Rica	421837	444513	466604	488085	494460	499301	504189	509125	514108	519138	522964	526816	530696	534605	538541			Upper Middle
384	Côte d'Ivoire	170734	208782	247166	285841	315528	322947	330541	338313	346267	354408	363016	371833	380864	390113	399587			Low Middle
192	Cuba	1.1568e+06	1.1188e+06	1.08149e+06	1.04486e+06	980228	979467	978705	977942	977179	976415	974795	973176	971559	969943	968329			Upper Middle
408	Democratic People's Republic of Korea	3.68742e+06	3.84776e+06	4.00195e+06	4.14985e+06	4.16932e+06	4.18334e+06	4.19741e+06	4.21151e+06	4.22566e+06	4.23984e+06	4.25235e+06	4.26489e+06	4.27745e+06	4.29005e+06	4.30268e+06			Low
180	Democratic Republic of the Congo	1.322e+07	1.57196e+07	1.82862e+07	2.09181e+07	2.29421e+07	2.3723e+07	2.45305e+07	2.53654e+07	2.62287e+07	2.71213e+07	2.80107e+07	2.89293e+07	2.98779e+07	3.08576e+07	3.18693e+07			Low
262	Djibouti	68419.8	67580.3	66720.7	65840.9	63094.6	64022.9	64964.8	65920.5	66890.2	67874	68786.1	69710.4	70647.1	71596.2	72558			Low Middle
214	Dominican Republic	772348	846195	918784	990031	1.02971e+06	1.04271e+06	1.05588e+06	1.06921e+06	1.0827e+06	1.09637e+06	1.10807e+06	1.1199e+06	1.13185e+06	1.14393e+06	1.15614e+06			Upper Middle
218	Ecuador	1.359e+06	1.43201e+06	1.504e+06	1.57488e+06	1.59779e+06	1.62265e+06	1.64791e+06	1.67355e+06	1.69959e+06	1.72603e+06	1.7506e+06	1.77551e+06	1.80078e+06	1.8264e+06	1.85238e+06			Upper Middle
818	Egypt	442166	469157	495879	522295	532777	542210	551810	561579	571520	581637	593981	606586	619457	632601	646023			Low Middle
222	El Salvador	531506	536135	540345	544129	531914	534820	537741	540678	543630	546597	549198	551810	554435	557070	559718			Low Middle
232	Eritrea	1.52997e+06	1.55288e+06	1.57554e+06	1.59791e+06	1.57388e+06	1.6239e+06	1.67551e+06	1.72876e+06	1.7837e+06	1.84038e+06	1.89213e+06	1.94533e+06	2.00002e+06	2.05624e+06	2.11404e+06			Low
231	Ethiopia	1.06223e+06	1.13792e+06	1.21502e+06	1.29345e+06	1.33411e+06	1.37227e+06	1.41152e+06	1.45188e+06	1.49341e+06	1.53611e+06	1.57602e+06	1.61697e+06	1.65897e+06	1.70206e+06	1.74627e+06			Low
242	Fiji	163126	169524	175653	181509	181766	182796	183831	184872	185919	186971	187723	188477	189234	189994	190756			Upper Middle
266	Gabon	144563	165140	185807	206537	220843	226015	231307	236723	242266	247938	253704	259604	265641	271817	278137			Upper Middle
270	Gambia	189550	209151	229196	249672	262867	271713	280856	290306	300074	310170	320611	331402	342555	354084	366000			Low
268	Georgia	1.13811e+06	1.15447e+06	1.16864e+06	1.18069e+06	1.1568e+06	1.15549e+06	1.15418e+06	1.15286e+06	1.15155e+06	1.15024e+06	1.14986e+06	1.14948e+06	1.14911e+06	1.14872e+06	1.14834e+06			Low Middle
288	Ghana	5.28348e+06	5.67404e+06	6.06652e+06	6.46042e+06	6.66029e+06	6.82089e+06	6.98536e+06	7.15377e+06	7.32624e+06	7.50286e+06	7.68518e+06	7.87193e+06	8.0632e+06	8.25911e+06	8.45976e+06			Low Middle
320	Guatemala	830018	831564	832790	833682	810508	829315	848557	868244	888387	908996	928410	948236	968484	989164	1.01028e+06			Low Middle
324	Guinea	390051	394838	399536	404135	397007	408417	420155	432229	444650	457427	470348	483632	497292	511336	525776			Low
624	Guinea-Bissau	214336	225613	236937	248292	252280	258489	264852	271370	278049	284891	291840	298959	306251	313720	321370			Low
328	Guyana	46576.5	55224	63743.5	72125.8	78076.2	78346.3	78617.2	78888.9	79161.4	79434.8	79605.4	79776.4	79947.5	80119	80290.7			Low Middle
332	Haiti	6.85518e+06	6.94372e+06	7.02918e+06	7.11136e+06	6.98563e+06	7.09019e+06	7.19631e+06	7.30401e+06	7.41331e+06	7.52424e+06	7.62279e+06	7.72263e+06	7.82376e+06	7.92621e+06	8.02998e+06			Low
340	Honduras	560310	641270	722345	803436	859291	874529	890036	905816	921876	938218	951323	964610	978082	991740	1.00559e+06			Low Middle
356	India	2.18641e+07	2.23197e+07	2.27636e+07	2.31949e+07	2.29415e+07	2.3251e+07	2.35647e+07	2.38825e+07	2.42046e+07	2.4531e+07	2.4793e+07	2.50577e+07	2.53252e+07	2.55956e+07	2.58688e+07			Low Middle
360	Indonesia	5.07446e+07	5.95689e+07	6.82706e+07	7.68399e+07	8.28424e+07	8.37243e+07	8.46156e+07	8.55162e+07	8.64262e+07	8.73459e+07	8.82455e+07	8.91543e+07	9.00723e+07	9.09996e+07	9.19364e+07			Low Middle
364	Iran (Islamic Republic of)	1.74623e+06	1.90673e+06	2.06329e+06	2.21577e+06	2.29679e+06	2.32353e+06	2.35057e+06	2.37793e+06	2.4056e+06	2.43359e+06	2.46036e+06	2.48741e+06	2.51476e+06	2.5424e+06	2.57035e+06			Upper Middle
368	Iraq	1.93572e+06	2.04718e+06	2.16007e+06	2.27428e+06	2.32171e+06	2.39039e+06	2.4611e+06	2.5339e+06	2.60885e+06	2.68601e+06	2.76413e+06	2.84452e+06	2.92724e+06	3.01237e+06	3.09996e+06			Upper Middle
388	Jamaica	639055	632163	625099	617861	593090	594170	595251	596334	597418	598502	598188	597873	597557	597240	596923			Upper Middle
400	Jordan	383541	416830	449903	482717	500577	507645	514812	522079	529449	536921	546950	557165	567570	578168	588964			Upper Middle
398	Kazakhstan	777760	768082	758240	748232	717072	725213	733444	741768	750186	758698	769211	779868	790672	801624	812727			Upper Middle
404	Kenya	8.78429e+06	9.38347e+06	9.99074e+06	1.06055e+07	1.09077e+07	1.12239e+07	1.15494e+07	1.18842e+07	1.22287e+07	1.25832e+07	1.29184e+07	1.32626e+07	1.36159e+07	1.39786e+07	1.43509e+07			Low Middle
417	Kyrgyzstan	681870	712996	743145	772285	777625	788023	798559	809235	820052	831013	846460	862192	878216	894536	911158			Low Middle
418	Lao People's Democratic Republic	994885	1.06778e+06	1.14052e+06	1.213e+06	1.24858e+06	1.27414e+06	1.30023e+06	1.32684e+06	1.354e+06	1.38171e+06	1.40787e+06	1.43452e+06	1.46167e+06	1.48933e+06	1.51751e+06			Low Middle
422	Lebanon	212348	248965	284355	318500	341392	336307	331297	326361	321498	316707	315472	314242	313017	311795	310578			Upper Middle
426	Lesotho	296102	308117	319880	331377	332848	336973	341149	345376	349655	353986	359039	364164	369361	374632	379977			Low Middle
430	Liberia	119199	128118	137174	146359	151236	155606	160102	164728	169488	174385	179045	183829	188741	193784	198961			Low
434	Libyan Arab Jamahiriya	168293	178337	188253	198027	201742	205408	209141	212941	216809	220748	224127	227558	231041	234577	238167			Upper Middle
450	Madagascar	6.25988e+06	7.07739e+06	7.91104e+06	8.7601e+06	9.35013e+06	9.62353e+06	9.90491e+06	1.01945e+07	1.04925e+07	1.07993e+07	1.11039e+07	1.14171e+07	1.17392e+07	1.20703e+07	1.24107e+07			Low
454	Malawi	413110	483820	556356	630672	686621	710102	734385	759498	785468	812325	839381	867337	896222	926068	956907			Low
458	Malaysia	5.15262e+06	5.5756e+06	5.99195e+06	6.40115e+06	6.60927e+06	6.67776e+06	6.74696e+06	6.81686e+06	6.88747e+06	6.95881e+06	7.03081e+06	7.10354e+06	7.17701e+06	7.25123e+06	7.32621e+06			Upper Middle
462	Maldives	51727.5	56006	60222.7	64372.5	66503.7	67569.8	68653	69753.4	70871.3	72007.1	73268.2	74551.2	75856.6	77184.7	78536			Upper Middle
466	Mali	1.50507e+06	1.63245e+06	1.76262e+06	1.89549e+06	1.9732e+06	2.04385e+06	2.11704e+06	2.19284e+06	2.27135e+06	2.35268e+06	2.43382e+06	2.51776e+06	2.60458e+06	2.6944e+06	2.78732e+06			Low
478	Mauritania	12648.4	13872	15109.6	16359.8	17120.3	17567.6	18026.6	18497.6	18980.8	19476.6	19951.1	20437.2	20935	21445	21967.3			Low Middle
480	Mauritius	2.65059e+06	2.65783e+06	2.66346e+06	2.66743e+06	2.59382e+06	2.59982e+06	2.60582e+06	2.61183e+06	2.61785e+06	2.62389e+06	2.61956e+06	2.61525e+06	2.61093e+06	2.60662e+06	2.60231e+06			Upper Middle
484	Mexico	888275	988265	1.08718e+06	1.18491e+06	1.24488e+06	1.26173e+06	1.27881e+06	1.29612e+06	1.31366e+06	1.33144e+06	1.34712e+06	1.36298e+06	1.37903e+06	1.39527e+06	1.4117e+06			Upper Middle
496	Mongolia	1.94047e+06	1.97561e+06	2.00912e+06	2.04098e+06	2.01222e+06	2.0374e+06	2.06289e+06	2.0887e+06	2.11483e+06	2.14128e+06	2.17428e+06	2.20778e+06	2.2418e+06	2.27633e+06	2.3114e+06			Upper Middle
165	Montenegro	1.11656e+06	1.20627e+06	1.29419e+06	1.38022e+06	1.42263e+06	1.43941e+06	1.45638e+06	1.47355e+06	1.49092e+06	1.5085e+06	1.52697e+06	1.54567e+06	1.56459e+06	1.58375e+06	1.60313e+06			Upper Middle
504	Morocco	1.11656e+06	1.20627e+06	1.29419e+06	1.38022e+06	1.42263e+06	1.43941e+06	1.45638e+06	1.47355e+06	1.49092e+06	1.5085e+06	1.52697e+06	1.54567e+06	1.56459e+06	1.58375e+06	1.60313e+06			Low Middle
508	Mozambique	6.82466e+06	7.52066e+06	8.23084e+06	8.9546e+06	9.41571e+06	9.71417e+06	1.00221e+07	1.03397e+07	1.06674e+07	1.10055e+07	1.13434e+07	1.16916e+07	1.20505e+07	1.24204e+07	1.28017e+07			Low
104	Myanmar	5.85388e+06	5.97235e+06	6.08763e+06	6.1995e+06	6.12841e+06	6.19858e+06	6.26954e+06	6.3413e+06	6.41388e+06	6.48728e+06	6.53491e+06	6.58289e+06	6.63121e+06	6.67987e+06	6.72889e+06			Low Middle
516	Namibia	392260	428630	465161	501809	523213	534688	546414	558397	570642	583154	596732	610624	624840	639385	654268			Upper Middle
524	Nepal	1.72593e+06	1.92722e+06	2.12904e+06	2.33117e+06	2.4613e+06	2.5041e+06	2.54765e+06	2.59194e+06	2.63701e+06	2.68285e+06	2.71625e+06	2.75007e+06	2.7843e+06	2.81896e+06	2.85404e+06			Low
558	Nicaragua	250106	298087	345661	392771	426867	433479	440193	447010	453932	460961	467321	473769	480304	486930	493645			Low Middle
562	Niger	1.7089e+06	1.8973e+06	2.09202e+06	2.29304e+06	2.4292e+06	2.52902e+06	2.63293e+06	2.74112e+06	2.85374e+06	2.97099e+06	3.09423e+06	3.22258e+06	3.35624e+06	3.49545e+06	3.64042e+06			Low
566	Nigeria	1.61601e+06	1.97356e+06	2.33647e+06	2.70437e+06	2.98938e+06	3.07296e+06	3.15887e+06	3.24718e+06	3.33795e+06	3.43125e+06	3.52695e+06	3.62532e+06	3.72643e+06	3.83035e+06	3.93716e+06			Low Middle
586	Pakistan	7.46367e+06	9.6091e+06	1.1756e+07	1.39018e+07	1.55878e+07	1.59105e+07	1.624e+07	1.65762e+07	1.69194e+07	1.72697e+07	1.76243e+07	1.79862e+07	1.83555e+07	1.87323e+07	1.91169e+07			Low Middle
591	Panama	310231	315522	320655	325620	321012	325859	330780	335774	340843	345988	350589	355250	359972	364757	369605			Upper Middle
598	Papua New Guinea	430912	498486	566667	635378	684504	699991	715827	732021	748579	765512	780866	796527	812501	828794	845413			Low Middle
600	Paraguay	45841.3	48190.3	50499.2	52765	53420.9	54137.9	54864.5	55600.7	56346.7	57102.7	57756.7	58418.2	59087.1	59763.6	60447.8			Upper Middle
604	Peru	1.48059e+06	1.49791e+06	1.51445e+06	1.53018e+06	1.50114e+06	1.52138e+06	1.5419e+06	1.56268e+06	1.58375e+06	1.6051e+06	1.62529e+06	1.64573e+06	1.66643e+06	1.68738e+06	1.7086e+06			Upper Middle
608	Philippines	1.38581e+07	1.48213e+07	1.57751e+07	1.67184e+07	1.7148e+07	1.74114e+07	1.76787e+07	1.79502e+07	1.82258e+07	1.85056e+07	1.87658e+07	1.90295e+07	1.92969e+07	1.95681e+07	1.9843e+07			Low Middle
498	Republic of Moldova	1.18208e+06	1.41599e+06	1.63742e+06	1.84655e+06	1.98544e+06	1.97776e+06	1.97011e+06	1.96248e+06	1.95488e+06	1.94731e+06	1.93919e+06	1.93109e+06	1.92303e+06	1.915e+06	1.907e+06			Low Middle
642	Romania	9.76615e+06	1.08233e+07	1.18056e+07	1.27151e+07	1.31684e+07	1.30996e+07	1.3031e+07	1.29629e+07	1.2895e+07	1.28275e+07	1.27204e+07	1.26141e+07	1.25086e+07	1.24041e+07	1.23004e+07			Upper Middle
646	Rwanda	1.51487e+06	1.60438e+06	1.69527e+06	1.78744e+06	1.82732e+06	1.88369e+06	1.94178e+06	2.00167e+06	2.0634e+06	2.12703e+06	2.18322e+06	2.24089e+06	2.30008e+06	2.36083e+06	2.42318e+06			Low
686	Senegal	1.34592e+06	1.37725e+06	1.40864e+06	1.44004e+06	1.42956e+06	1.47552e+06	1.52295e+06	1.5719e+06	1.62242e+06	1.67457e+06	1.73038e+06	1.78804e+06	1.84763e+06	1.9092e+06	1.97282e+06			Low Middle
688	Serbia	847919	859223	869088	877540	859454	855227	851020	846833	842664	838516	831749	825036	818375	811768	805212			Upper Middle
694	Sierra Leone	758440	787181	816009	844884	848919	870483	892593	915264	938510	962344	984802	1.00778e+06	1.0313e+06	1.05536e+06	1.07999e+06			Low
232	Solomon Islands	181128	234496	288931	344386	389414	401732	414439	427548	441071	455021	468988	483382	498219	513509	529269			Low
706	Somalia	181128	234496	288931	344386	389414	401732	414439	427548	441071	455021	468988	483382	498219	513509	529269			Low
710	South Africa	1.38047e+07	1.4545e+07	1.5266e+07	1.59669e+07	1.61735e+07	1.63502e+07	1.65289e+07	1.67095e+07	1.6892e+07	1.70765e+07	1.72258e+07	1.73764e+07	1.75283e+07	1.76814e+07	1.78359e+07			Upper Middle
728	South Sudan	3.99993e+06	4.40057e+06	4.80815e+06	5.2223e+06	5.48213e+06	5.63665e+06	5.79551e+06	5.95884e+06	6.12677e+06	6.29942e+06	6.46463e+06	6.63416e+06	6.80813e+06	6.98665e+06	7.16985e+06			Low
144	Sri Lanka	3.38098e+06	3.62645e+06	3.86308e+06	4.09072e+06	4.18668e+06	4.20507e+06	4.22352e+06	4.24205e+06	4.26066e+06	4.27934e+06	4.285e+06	4.29065e+06	4.29631e+06	4.30197e+06	4.30763e+06			Low Middle
729	Sudan	528753	703115	880602	1.06105e+06	1.2089e+06	1.24159e+06	1.27516e+06	1.30963e+06	1.34504e+06	1.3814e+06	1.41585e+06	1.45116e+06	1.48736e+06	1.52445e+06	1.56246e+06			Low Middle
740	Suriname	30057.5	33920.1	37692.2	41370.2	43672.4	44054.7	44440.2	44829	45221.2	45616.8	45925.3	46235.8	46548.4	46863	47179.7			Upper Middle
748	Swaziland	467161	458139	449024	439820	418287	424291	430381	436558	442822	449176	455813	462547	469380	476313	483348			Low Middle
760	Syrian Arab Republic	1.09332e+06	1.18176e+06	1.27244e+06	1.36531e+06	1.41877e+06	1.4795e+06	1.54283e+06	1.60887e+06	1.67774e+06	1.74955e+06	1.79428e+06	1.84014e+06	1.88718e+06	1.93541e+06	1.98488e+06			Low Middle
762	Tajikistan	3.33551e+06	3.60405e+06	3.87029e+06	4.13388e+06	4.26951e+06	4.34866e+06	4.42927e+06	4.51136e+06	4.59498e+06	4.68013e+06	4.78114e+06	4.88432e+06	4.98972e+06	5.09739e+06	5.20737e+06			Low Middle
807	TFYR Macedonia	1.45023e+06	1.54624e+06	1.6373e+06	1.72344e+06	1.75334e+06	1.75113e+06	1.74892e+06	1.7467e+06	1.74449e+06	1.74228e+06	1.7385e+06	1.73472e+06	1.73095e+06	1.72718e+06	1.72342e+06			Upper Middle
764	Thailand	3.53205e+06	3.72963e+06	3.91797e+06	4.09703e+06	4.14544e+06	4.15128e+06	4.15713e+06	4.16299e+06	4.16884e+06	4.1747e+06	4.16995e+06	4.16521e+06	4.16046e+06	4.15571e+06	4.15097e+06			Upper Middle
626	Timor-Leste	126116	137300	148452	159557	165748	168499	171295	174138	177027	179965	184594	189342	194213	199208	204331			Low Middle
768	Togo	24963.7	25494.1	26023.7	26551.7	26307.3	27090.2	27896.2	28726.3	29580.9	30461	31315.7	32194.3	33097.6	34026.1	34980.6			Low
788	Tunisia	339291	390110	439525	487499	518810	523304	527836	532406	537015	541664	546930	552246	557612	563031	568501			Upper Middle
792	Turkey	4.30528e+07	4.7442e+07	5.17498e+07	5.59713e+07	5.83929e+07	5.89548e+07	5.9522e+07	6.00946e+07	6.06726e+07	6.12561e+07	6.18306e+07	6.24103e+07	6.29954e+07	6.35859e+07	6.41818e+07			Upper Middle
800	Uganda	258728	304606	351958	400767	438189	454256	470913	488179	506078	524632	542863	561727	581246	601442	622339			Low
804	Ukraine	9.81121e+06	1.00334e+07	1.0228e+07	1.0396e+07	1.02386e+07	1.01842e+07	1.013e+07	1.0076e+07	1.00224e+07	9.96904e+06	9.90822e+06	9.84775e+06	9.78765e+06	9.72789e+06	9.66849e+06			Low Middle
834	United Republic of Tanzania	6.64422e+06	7.00371e+06	7.36872e+06	7.73889e+06	7.88311e+06	8.14893e+06	8.42371e+06	8.70773e+06	9.00132e+06	9.3048e+06	9.61672e+06	9.93908e+06	1.02722e+07	1.06165e+07	1.09724e+07			Low
860	Uzbekistan	2.53805e+06	2.64155e+06	2.74234e+06	2.84029e+06	2.8518e+06	2.88932e+06	2.92734e+06	2.96585e+06	3.00486e+06	3.04439e+06	3.08368e+06	3.12348e+06	3.16379e+06	3.20461e+06	3.24595e+06			Low Middle
704	Viet Nam	3.51452e+06	3.76483e+06	4.0082e+06	4.24438e+06	4.34596e+06	4.38819e+06	4.43083e+06	4.47387e+06	4.51733e+06	4.5612e+06	4.60347e+06	4.64612e+06	4.68916e+06	4.73259e+06	4.77642e+06			Low Middle
887	Yemen	516262	592156	669091	746985	802274	823121	844508	866451	888962	912056	934829	958170	982091	1.00661e+06	1.03174e+06			Low Middle
894	Zambia	510276	547170	584812	623173	643387	664972	687279	710334	734162	758788	783264	808528	834606	861524	889309			Low Middle
716	Zimbabwe	60026.5	69776.5	79603.5	89496.1	96614.8	99242.9	101942	104715	107563	110488	113694	116992	120385	123877	127470			Low
	TOTAL	4.21506e+08	4.54447e+08	4.8707e+08	5.19344e+08	5.35564e+08	5.42778e+08	5.50154e+08	5.57697e+08	5.65411e+08	5.73301e+08	5.80769e+08	5.88405e+08	5.96212e+08	6.04196e+08	6.12361e+08			117

## Sheet: MSM
N. Resource needs for services for men who have sex with men (US$)
Code	Country	2016	2017	2018	2019	2020	2021	2022	2023	2024	2025	2026	2027	2028	2029	2030
4	Afghanistan	32246.1	35317.9	38438.5	41603.2	43510.9	44769.7	46064.7	47396.8	48767.2	50176.8	51352.2	52554.7	53785.1	55044	56332
8	Albania	422944	436068	448145	459178	455597	453770	451948	450131	448318	446510	445491	444471	443452	442432	441412
12	Algeria	4.34448e+06	4.65037e+06	4.94643e+06	5.23221e+06	5.34796e+06	5.42639e+06	5.50594e+06	5.58662e+06	5.66845e+06	5.75145e+06	5.84656e+06	5.94321e+06	6.04142e+06	6.14122e+06	6.24263e+06
24	Angola	1.49007e+06	1.63354e+06	1.77952e+06	1.92783e+06	2.01811e+06	2.0859e+06	2.15596e+06	2.22837e+06	2.30319e+06	2.3805e+06	2.45704e+06	2.53602e+06	2.61753e+06	2.70164e+06	2.78844e+06
51	Armenia	426679	438137	448445	457617	452200	452766	453329	453891	454450	455008	454580	454151	453719	453285	452848
31	Azerbaijan	149692	173771	196811	218799	232789	233555	234321	235088	235857	236626	238969	241333	243720	246128	248559
50	Bangladesh	2.23625e+06	2.81235e+06	3.38022e+06	3.93897e+06	4.35786e+06	4.41233e+06	4.46745e+06	4.52323e+06	4.57968e+06	4.6368e+06	4.68427e+06	4.73219e+06	4.78058e+06	4.82943e+06	4.87875e+06
112	Belarus	1.72214e+06	1.70609e+06	1.68848e+06	1.66937e+06	1.60112e+06	1.59089e+06	1.58072e+06	1.57061e+06	1.56055e+06	1.55055e+06	1.54279e+06	1.53507e+06	1.52737e+06	1.5197e+06	1.51206e+06
84	Belize	99525.9	104242	108935	113594	114790	117025	119304	121625	123992	126403	128495	130622	132782	134978	137209
204	Benin	49787.6	54358.8	58975.6	63630.5	66338.8	68182.2	70076.5	72023	74023.1	76078.3	78027.2	80025.5	82074.5	84175.5	86329.7
64	Bhutan	107296	113671	119858	125845	127815	129134	130466	131811	133170	134541	135473	136411	137355	138304	139259
68	Bolivia	5.47048e+06	5.82501e+06	6.17327e+06	6.5146e+06	6.65022e+06	6.7528e+06	6.85692e+06	6.9626e+06	7.06987e+06	7.17876e+06	7.27714e+06	7.37684e+06	7.47785e+06	7.5802e+06	7.6839e+06
70	Bosnia and Herzegovina	565817	556730	547417	537884	512859	510715	508577	506445	504319	502199	497986	493805	489656	485539	481454
72	Botswana	6225.75	6631.54	7030.46	7421.76	7578.9	7700.42	7823.84	7949.2	8076.51	8205.82	8341.57	8479.52	8619.7	8762.15	8906.89
76	Brazil	8.08554e+06	8.95995e+06	9.80892e+06	1.06313e+07	1.10954e+07	1.11695e+07	1.1244e+07	1.1319e+07	1.13943e+07	1.14701e+07	1.15234e+07	1.15768e+07	1.16303e+07	1.16841e+07	1.1738e+07
100	Bulgaria	643807	665268	684024	700175	693170	685715	678336	671033	663804	656650	648558	640563	632663	624856	617141
854	Burkina Faso	1.19409e+06	1.44355e+06	1.69783e+06	1.95659e+06	2.15525e+06	2.22411e+06	2.29516e+06	2.36846e+06	2.44409e+06	2.52212e+06	2.5974e+06	2.67492e+06	2.75473e+06	2.8369e+06	2.92151e+06
108	Burundi	382926	412360	441961	471679	486950	502145	517811	533962	550615	567783	586270	605355	625058	645399	666397
116	Cambodia	290784	299823	308585	317051	315794	320792	325867	331020	336253	341567	346714	351937	357236	362613	368068
120	Cameroon	252060	269228	286441	303668	311592	319822	328268	336935	345829	354956	363967	373205	382675	392383	402335
140	Central African Republic	183122	196079	208963	221749	227630	232287	237038	241884	246828	251872	257034	262300	267673	273154	278745
148	Chad	474472	514232	554695	595804	619053	639590	660803	682717	705352	728734	751838	775669	800251	825606	851760
156	China	2.45274e+07	2.45846e+07	2.46169e+07	2.46243e+07	2.38949e+07	2.39258e+07	2.39567e+07	2.39874e+07	2.4018e+07	2.40486e+07	2.40564e+07	2.40642e+07	2.40718e+07	2.40792e+07	2.40865e+07
170	Colombia	1.11737e+07	1.22e+07	1.31962e+07	1.41607e+07	1.46557e+07	1.47709e+07	1.48869e+07	1.50038e+07	1.51215e+07	1.524e+07	1.53175e+07	1.53953e+07	1.54734e+07	1.55518e+07	1.56305e+07
174	Comoros	6175.58	6188.55	6198.41	6204.98	6028.53	6173.59	6322.1	6474.15	6629.82	6789.19	6946.94	7108.32	7273.41	7442.28	7615.03
178	Congo	231939	252366	272862	293390	304830	313512	322440	331620	341059	350765	360742	371001	381550	392396	403547
188	Costa Rica	1.53791e+06	1.56487e+06	1.59018e+06	1.61379e+06	1.58832e+06	1.60189e+06	1.61557e+06	1.62935e+06	1.64325e+06	1.65725e+06	1.66736e+06	1.67752e+06	1.68774e+06	1.69801e+06	1.70833e+06
384	Côte d'Ivoire	1.16772e+06	1.48029e+06	1.79343e+06	2.1066e+06	2.34927e+06	2.40155e+06	2.45497e+06	2.50957e+06	2.56537e+06	2.62239e+06	2.68271e+06	2.7444e+06	2.8075e+06	2.87202e+06	2.93801e+06
192	Cuba	3.61377e+06	3.51633e+06	3.41975e+06	3.32405e+06	3.1358e+06	3.1295e+06	3.12319e+06	3.11687e+06	3.11055e+06	3.10423e+06	3.09518e+06	3.08614e+06	3.07711e+06	3.06809e+06	3.05908e+06
408	Democratic People's Republic of Korea	3.10083e+06	3.21948e+06	3.33185e+06	3.43782e+06	3.43494e+06	3.44224e+06	3.44953e+06	3.45682e+06	3.4641e+06	3.47138e+06	3.47724e+06	3.48309e+06	3.48893e+06	3.49476e+06	3.50058e+06
180	Democratic Republic of the Congo	5.4585e+06	6.30232e+06	7.16198e+06	8.03632e+06	8.66587e+06	8.94978e+06	9.24294e+06	9.54565e+06	9.85821e+06	1.01809e+07	1.05016e+07	1.08323e+07	1.11733e+07	1.1525e+07	1.18877e+07
262	Djibouti	76877	81705.5	86427.6	91034.9	92755.4	94004	95268.8	96550.1	97848	99162.8	100369	101589	102824	104073	105336
214	Dominican Republic	2.75858e+06	2.8836e+06	3.00452e+06	3.12114e+06	3.13971e+06	3.17543e+06	3.21153e+06	3.24802e+06	3.28492e+06	3.32221e+06	3.35345e+06	3.38497e+06	3.41677e+06	3.44885e+06	3.4812e+06
218	Ecuador	4.08108e+06	4.33321e+06	4.57966e+06	4.81998e+06	4.90751e+06	4.97774e+06	5.04894e+06	5.12113e+06	5.19433e+06	5.26853e+06	5.3368e+06	5.40592e+06	5.4759e+06	5.54675e+06	5.61849e+06
818	Egypt	4.1107e+06	4.19496e+06	4.27614e+06	4.35403e+06	4.30029e+06	4.37103e+06	4.4429e+06	4.51594e+06	4.59014e+06	4.66554e+06	4.75857e+06	4.85342e+06	4.95013e+06	5.04874e+06	5.14929e+06
222	El Salvador	611032	639114	665751	690915	693911	696841	699779	702726	705681	708643	711120	713602	716087	718577	721072
232	Eritrea	466437	510249	554483	599067	625294	644372	664028	684279	705144	726641	746133	766142	786684	807771	829419
231	Ethiopia	4.40972e+06	4.7003e+06	4.99382e+06	5.28977e+06	5.426e+06	5.57431e+06	5.72664e+06	5.8831e+06	6.04379e+06	6.20884e+06	6.36214e+06	6.51919e+06	6.68007e+06	6.84488e+06	7.01371e+06
242	Fiji	94133	100394	106364	112036	114011	114515	115021	115528	116037	116548	116869	117191	117513	117834	118157
266	Gabon	63877.1	69335.1	74761.5	80146.3	83006.2	84845.1	86724.3	88644.5	90606.8	92611.9	94646.6	96725.5	98849.4	101019	103236
270	Gambia	5390.94	5913.54	6443.88	6981.16	7306.84	7543.4	7787.57	8039.6	8299.73	8568.23	8845.5	9131.69	9427.07	9731.96	10046.6
268	Georgia	797937	924786	1.04258e+06	1.15154e+06	1.21564e+06	1.21276e+06	1.20988e+06	1.20701e+06	1.20413e+06	1.20125e+06	1.19935e+06	1.19744e+06	1.19553e+06	1.19361e+06	1.19169e+06
288	Ghana	2.49066e+06	2.47432e+06	2.45666e+06	2.43764e+06	2.34731e+06	2.40095e+06	2.45579e+06	2.51187e+06	2.56922e+06	2.62786e+06	2.68834e+06	2.75019e+06	2.81344e+06	2.87814e+06	2.9443e+06
320	Guatemala	2.61399e+06	2.69152e+06	2.76814e+06	2.84365e+06	2.83346e+06	2.89563e+06	2.95914e+06	3.02403e+06	3.09033e+06	3.15806e+06	3.22145e+06	3.28609e+06	3.35201e+06	3.41923e+06	3.48778e+06
324	Guinea	19830.8	22347.1	24886.6	27445.3	29150.3	29951	30773.6	31618.7	32486.7	33378.3	34278	35201.7	36150	37123.7	38123.4
624	Guinea-Bissau	226793	253918	281060	308172	325506	333106	340882	348837	356976	365303	373743	382377	391207	400239	409476
328	Guyana	214817	224574	234015	243122	244593	245136	245679	246221	246763	247305	247525	247744	247961	248177	248391
332	Haiti	1.76369e+06	1.902e+06	2.03758e+06	2.1702e+06	2.23309e+06	2.26372e+06	2.29475e+06	2.3262e+06	2.35806e+06	2.39035e+06	2.41861e+06	2.4472e+06	2.47611e+06	2.50534e+06	2.5349e+06
340	Honduras	1.68418e+06	1.93643e+06	2.18711e+06	2.43577e+06	2.60439e+06	2.6473e+06	2.6909e+06	2.73521e+06	2.78022e+06	2.82597e+06	2.86184e+06	2.89815e+06	2.9349e+06	2.9721e+06	3.00976e+06
356	India	6.26878e+06	6.39038e+06	6.50677e+06	6.61764e+06	6.52821e+06	6.60811e+06	6.68895e+06	6.77074e+06	6.85349e+06	6.93721e+06	7.00248e+06	7.06833e+06	7.13475e+06	7.20174e+06	7.26933e+06
360	Indonesia	1.42583e+08	1.67257e+08	1.91392e+08	2.14955e+08	2.31027e+08	2.33198e+08	2.35389e+08	2.37598e+08	2.39827e+08	2.42075e+08	2.44261e+08	2.46465e+08	2.48688e+08	2.50929e+08	2.53188e+08
364	Iran (Islamic Republic of)	2.51214e+07	2.6171e+07	2.71763e+07	2.81356e+07	2.82073e+07	2.85005e+07	2.87965e+07	2.90954e+07	2.93973e+07	2.97021e+07	2.9991e+07	3.02825e+07	3.05767e+07	3.08735e+07	3.1173e+07
368	Iraq	1.10831e+07	1.19438e+07	1.28106e+07	1.3682e+07	1.41354e+07	1.45356e+07	1.49471e+07	1.53701e+07	1.58049e+07	1.6252e+07	1.67037e+07	1.71678e+07	1.76446e+07	1.81347e+07	1.86382e+07
388	Jamaica	1.46394e+06	1.44146e+06	1.41858e+06	1.3953e+06	1.33194e+06	1.33272e+06	1.33349e+06	1.33426e+06	1.33501e+06	1.33576e+06	1.33338e+06	1.331e+06	1.32861e+06	1.32622e+06	1.32382e+06
400	Jordan	2.42437e+06	2.61934e+06	2.81128e+06	2.99982e+06	3.0925e+06	3.13229e+06	3.17258e+06	3.21336e+06	3.25465e+06	3.29645e+06	3.3538e+06	3.41213e+06	3.47145e+06	3.53178e+06	3.59314e+06
398	Kazakhstan	354835	354164	353213	351981	340327	343765	347236	350740	354278	357849	362351	366908	371520	376188	380912
404	Kenya	399453	424565	449796	475099	485949	499421	513263	527486	542100	557116	571240	585718	600560	615774	631370
417	Kyrgyzstan	801571	877324	950414	1.02076e+06	1.05678e+06	1.06959e+06	1.08255e+06	1.09565e+06	1.10892e+06	1.12233e+06	1.14175e+06	1.16151e+06	1.1816e+06	1.20202e+06	1.2228e+06
418	Lao People's Democratic Republic	774812	837415	899372	960567	991348	1.01039e+06	1.0298e+06	1.04957e+06	1.06972e+06	1.09025e+06	1.10949e+06	1.12906e+06	1.14898e+06	1.16923e+06	1.18984e+06
422	Lebanon	1.19243e+06	1.43717e+06	1.67189e+06	1.89646e+06	2.04969e+06	2.01667e+06	1.98416e+06	1.95217e+06	1.92068e+06	1.88969e+06	1.87996e+06	1.87027e+06	1.86061e+06	1.851e+06	1.84142e+06
426	Lesotho	362400	384264	405525	426147	433188	438015	442894	447824	452806	457841	463793	469819	475921	482099	488354
430	Liberia	25506.2	27831.1	30176.6	32538.6	33903	34839.7	35802	36790.6	37806.4	38850	39838	40850.9	41889.3	42953.9	44045.3
434	Libyan Arab Jamahiriya	638056	686407	733767	780054	801311	814865	828644	842651	856889	871363	883590	895984	908546	921279	934184
450	Madagascar	3.79687e+06	4.04185e+06	4.2887e+06	4.53701e+06	4.64785e+06	4.77784e+06	4.91145e+06	5.04876e+06	5.18988e+06	5.33491e+06	5.47851e+06	5.62593e+06	5.77729e+06	5.93269e+06	6.09222e+06
454	Malawi	1.37784e+06	1.80249e+06	2.23574e+06	2.67702e+06	3.03529e+06	3.13521e+06	3.23841e+06	3.34498e+06	3.45505e+06	3.56871e+06	3.68293e+06	3.80079e+06	3.9224e+06	4.04787e+06	4.17734e+06
458	Malaysia	3.43528e+06	3.69549e+06	3.94912e+06	4.19574e+06	4.30664e+06	4.3459e+06	4.38549e+06	4.42542e+06	4.46568e+06	4.50628e+06	4.54718e+06	4.58842e+06	4.63001e+06	4.67195e+06	4.71423e+06
462	Maldives	41925.3	45127	48251.9	51294.7	52680.8	53459.3	54248.9	55049.9	55862.4	56686.6	57606.8	58541.6	59491.3	60455.9	61435.9
466	Mali	543548	596406	650077	704478	737550	763017	789360	816607	844789	873939	902944	932907	963857	995829	1.02885e+06
478	Mauritania	5664.34	6175.86	6689.02	7202.91	7493.34	7679.64	7870.52	8066.09	8266.48	8471.8	8667.29	8867.24	9071.75	9280.92	9494.85
480	Mauritius	1.68029e+06	1.82534e+06	1.96421e+06	2.09677e+06	2.1586e+06	2.16092e+06	2.16322e+06	2.16552e+06	2.16781e+06	2.17008e+06	2.16378e+06	2.15749e+06	2.1512e+06	2.14492e+06	2.13864e+06
484	Mexico	7.66215e+06	8.49665e+06	9.31508e+06	1.01161e+07	1.05831e+07	1.07131e+07	1.08447e+07	1.09778e+07	1.11125e+07	1.12488e+07	1.13669e+07	1.14863e+07	1.16068e+07	1.17286e+07	1.18515e+07
496	Mongolia	393613	406346	418467	429956	428043	432864	437736	442661	447639	452670	459068	465554	472128	478793	485548
165	Montenegro	3.04496e+06	3.27985e+06	3.50782e+06	3.72851e+06	3.82757e+06	3.86793e+06	3.90869e+06	3.94985e+06	3.99143e+06	4.03342e+06	4.07769e+06	4.12241e+06	4.1676e+06	4.21326e+06	4.25939e+06
504	Morocco	3.04496e+06	3.27985e+06	3.50782e+06	3.72851e+06	3.82757e+06	3.86793e+06	3.90869e+06	3.94985e+06	3.99143e+06	4.03342e+06	4.07769e+06	4.12241e+06	4.1676e+06	4.21326e+06	4.25939e+06
508	Mozambique	3.74998e+06	4.10819e+06	4.47086e+06	4.83739e+06	5.05653e+06	5.21037e+06	5.36886e+06	5.53214e+06	5.70035e+06	5.87364e+06	6.04636e+06	6.22411e+06	6.40706e+06	6.59534e+06	6.78912e+06
104	Myanmar	1.72549e+06	1.77896e+06	1.83068e+06	1.88053e+06	1.8726e+06	1.89171e+06	1.91099e+06	1.93046e+06	1.95012e+06	1.96996e+06	1.98194e+06	1.99397e+06	2.00606e+06	2.01821e+06	2.03043e+06
516	Namibia	227020	246615	266128	285525	295950	302068	308310	314680	321179	327810	335021	342388	349915	357606	365463
524	Nepal	1.63903e+06	1.6752e+06	1.71051e+06	1.74486e+06	1.72672e+06	1.75458e+06	1.78288e+06	1.81162e+06	1.84082e+06	1.87048e+06	1.89138e+06	1.91251e+06	1.93387e+06	1.95545e+06	1.97726e+06
558	Nicaragua	983554	1.13178e+06	1.27749e+06	1.42045e+06	1.51528e+06	1.53685e+06	1.55872e+06	1.58089e+06	1.60337e+06	1.62616e+06	1.64653e+06	1.66714e+06	1.68799e+06	1.7091e+06	1.73046e+06
562	Niger	373135	411844	451560	492243	518399	539035	560489	582793	605981	630088	655399	681724	709101	737574	767185
566	Nigeria	459704	559571	660199	761424	838104	860473	883433	907000	931191	956021	981450	1.00755e+06	1.03434e+06	1.06183e+06	1.09005e+06
586	Pakistan	2.24122e+07	2.39214e+07	2.54119e+07	2.68807e+07	2.75055e+07	2.80404e+07	2.85856e+07	2.91412e+07	2.97074e+07	3.02844e+07	3.08674e+07	3.14615e+07	3.20668e+07	3.26835e+07	3.3312e+07
591	Panama	1.46455e+06	1.45697e+06	1.44868e+06	1.43968e+06	1.38858e+06	1.40781e+06	1.4273e+06	1.44705e+06	1.46706e+06	1.48734e+06	1.50522e+06	1.52331e+06	1.5416e+06	1.56011e+06	1.57883e+06
598	Papua New Guinea	69063.1	72286.9	75490.3	78666.7	79442.6	81139.6	82872.5	84641.8	86448.5	88293.1	89950.8	91639.1	93358.5	95109.6	96893
600	Paraguay	755737	802404	847881	892088	907899	918949	930127	941436	952877	964452	974272	984186	994196	1.0043e+06	1.0145e+06
604	Peru	1.22473e+07	1.33965e+07	1.45181e+07	1.56103e+07	1.61891e+07	1.63872e+07	1.65876e+07	1.67904e+07	1.69955e+07	1.7203e+07	1.73975e+07	1.75941e+07	1.77928e+07	1.79936e+07	1.81966e+07
608	Philippines	8.47318e+06	1.00014e+07	1.1508e+07	1.29907e+07	1.40289e+07	1.42268e+07	1.44273e+07	1.46307e+07	1.48368e+07	1.50457e+07	1.5238e+07	1.54326e+07	1.56297e+07	1.58292e+07	1.60311e+07
498	Republic of Moldova	498932	569101	634770	696006	731093	727366	723654	719957	716274	712606	708740	704892	701060	697244	693446
642	Romania	2.60703e+06	2.67665e+06	2.73758e+06	2.79009e+06	2.75242e+06	2.73465e+06	2.71698e+06	2.6994e+06	2.68193e+06	2.66454e+06	2.63896e+06	2.61361e+06	2.58848e+06	2.56358e+06	2.53891e+06
646	Rwanda	894669	965523	1.03707e+06	1.1092e+06	1.14759e+06	1.18153e+06	1.21646e+06	1.25242e+06	1.28943e+06	1.32753e+06	1.36089e+06	1.39507e+06	1.43011e+06	1.46601e+06	1.50281e+06
686	Senegal	401756	408974	416079	423053	417438	430325	443607	457297	471406	485947	501512	517572	534143	551241	568883
688	Serbia	1.29545e+06	1.4173e+06	1.53035e+06	1.63474e+06	1.68059e+06	1.67026e+06	1.65999e+06	1.64977e+06	1.6396e+06	1.62948e+06	1.6143e+06	1.59925e+06	1.58433e+06	1.56954e+06	1.55488e+06
694	Sierra Leone	253982	269091	284176	299209	305069	312432	319971	327690	335594	343685	351264	359007	366919	375003	383263
232	Solomon Islands	738913	806131	873921	942167	981508	1.01131e+06	1.042e+06	1.07362e+06	1.1062e+06	1.13976e+06	1.17326e+06	1.20775e+06	1.24324e+06	1.27977e+06	1.31736e+06
706	Somalia	738913	806131	873921	942167	981508	1.01131e+06	1.042e+06	1.07362e+06	1.1062e+06	1.13976e+06	1.17326e+06	1.20775e+06	1.24324e+06	1.27977e+06	1.31736e+06
710	South Africa	6.93222e+06	7.41493e+06	7.88125e+06	8.33053e+06	8.50865e+06	8.59101e+06	8.67412e+06	8.75798e+06	8.8426e+06	8.92798e+06	8.99472e+06	9.0619e+06	9.12953e+06	9.19761e+06	9.26614e+06
728	South Sudan	471121	515271	559831	604726	631076	648062	665501	683405	701787	720659	738630	757044	775913	795247	815057
144	Sri Lanka	890540	949598	1.00587e+06	1.05932e+06	1.07779e+06	1.08118e+06	1.08458e+06	1.08799e+06	1.0914e+06	1.09481e+06	1.09488e+06	1.09494e+06	1.09499e+06	1.09504e+06	1.09509e+06
729	Sudan	3.69842e+06	4.03907e+06	4.38192e+06	4.72637e+06	4.92507e+06	5.05199e+06	5.18215e+06	5.31563e+06	5.45252e+06	5.59289e+06	5.72519e+06	5.86058e+06	5.99913e+06	6.14093e+06	6.28603e+06
740	Suriname	59908.5	63337.4	66634.8	69796	70710.2	71241	71775.4	72313.4	72855	73400.2	73803.7	74209	74616.1	75024.9	75435.5
748	Swaziland	156138	167705	178994	189986	194855	197408	199993	202611	205262	207947	210754	213598	216479	219397	222353
760	Syrian Arab Republic	6.4376e+06	7.06408e+06	7.70266e+06	8.35249e+06	8.75187e+06	9.11525e+06	9.49367e+06	9.88774e+06	1.02981e+07	1.07254e+07	1.09858e+07	1.12524e+07	1.15254e+07	1.1805e+07	1.20912e+07
762	Tajikistan	11321.8	12522	13703.2	14863.4	15537.6	15806.1	16079.1	16356.8	16639.1	16926.3	17269.8	17620.3	17977.7	18342.3	18714.1
807	TFYR Macedonia	295346	313053	329626	345069	348989	348118	347248	346377	345507	344637	343456	342278	341101	339926	338753
764	Thailand	467805	493835	518349	541339	546519	546614	546706	546795	546880	546963	545654	544345	543037	541728	540419
626	Timor-Leste	109807	118844	127775	136581	141046	143210	145406	147635	149897	152194	155913	159721	163622	167617	171709
768	Togo	14178.1	15502.4	16838.2	18183.3	18970.2	19510.5	20066.2	20637.5	21225	21829.1	22413.4	23013.2	23628.9	24260.9	24909.7
788	Tunisia	1.74774e+06	1.92486e+06	2.0952e+06	2.2586e+06	2.34503e+06	2.36242e+06	2.37993e+06	2.39755e+06	2.41529e+06	2.43315e+06	2.45371e+06	2.47443e+06	2.49532e+06	2.51636e+06	2.53757e+06
792	Turkey	6.88461e+06	8.21315e+06	9.50921e+06	1.0771e+07	1.16498e+07	1.17474e+07	1.18457e+07	1.19448e+07	1.20447e+07	1.21453e+07	1.22437e+07	1.23429e+07	1.24429e+07	1.25436e+07	1.2645e+07
800	Uganda	159165	178331	197939	217964	231485	239677	248157	256936	266024	275432	284645	294164	304000	314163	324664
804	Ukraine	7.06641e+06	7.34203e+06	7.58609e+06	7.79965e+06	7.75283e+06	7.70207e+06	7.6516e+06	7.60141e+06	7.5515e+06	7.50188e+06	7.44674e+06	7.39196e+06	7.33754e+06	7.28348e+06	7.22977e+06
834	United Republic of Tanzania	1.4061e+06	1.5401e+06	1.67571e+06	1.81272e+06	1.89444e+06	1.95591e+06	2.01935e+06	2.08485e+06	2.15245e+06	2.22223e+06	2.29384e+06	2.36774e+06	2.44401e+06	2.52271e+06	2.60394e+06
860	Uzbekistan	125185	136084	146659	156894	161949	163877	165827	167800	169795	171813	173812	175833	177877	179943	182032
704	Viet Nam	1.03139e+07	1.12801e+07	1.22122e+07	1.31092e+07	1.35657e+07	1.36807e+07	1.37965e+07	1.39132e+07	1.40308e+07	1.41493e+07	1.42625e+07	1.43764e+07	1.44913e+07	1.46069e+07	1.47234e+07
887	Yemen	2.29534e+06	2.57429e+06	2.85475e+06	3.13623e+06	3.31935e+06	3.4014e+06	3.48546e+06	3.57157e+06	3.65979e+06	3.75016e+06	3.83897e+06	3.92985e+06	4.02287e+06	4.11806e+06	4.21547e+06
894	Zambia	3.57143e+06	3.81049e+06	4.0524e+06	4.29676e+06	4.41172e+06	4.5541e+06	4.70104e+06	4.8527e+06	5.00922e+06	5.17075e+06	5.33083e+06	5.49584e+06	5.66592e+06	5.84122e+06	6.02192e+06
716	Zimbabwe	38316.5	42387.3	46452.5	50505	52959.3	54332.7	55741.4	57186.3	58668.3	60188.3	61856.6	63570.7	65331.9	67141.5	69000.8
	TOTAL	4.39621e+08	4.86401e+08	5.3223e+08	5.77044e+08	6.02816e+08	6.10279e+08	6.17878e+08	6.25617e+08	6.33498e+08	6.41525e+08	6.49074e+08	6.56752e+08	6.64562e+08	6.72508e+08	6.80591e+08

[truncated: 17 more sheets: Transgender, PWID, OST, Prisoners, CashTransfers, PMTCT, VMMC, PrEP_KP, PrEP_SDC, PrEP_Adol_Girls, PEP, Testing, PreART, ART, Program_Enablers, Social_Enablers, Synergies]
